# Supplementary material for: The role of charge in microdroplet redox chemistry
Source: Nat Commun. 2024 Apr 30;15:3670. doi: 10.1038/s41467-024-47879-0 (PMC11519639; doi:10.1038/s41467-024-47879-0)
Supplement: Supplementary file 4 — Source Data [file 41467_2024_47879_MOESM4_ESM.zip]

Archive with 33 entries (32 files):
- final_data/
- final_data/source_data_table_2.csv
- final_data/vie_4_oh.csv
- final_data/all_enthalpy_energies_4_H3O.csv
- final_data/vie_12_oh.csv
- final_data/vea_16_h3o.csv
- final_data/vea_shift_data.csv
- final_data/all_enthalpy_energies_16_OH.csv
- final_data/vea_4_h3o.csv
- final_data/vie_16_oh.csv
- final_data/all_enthalpy_energies_2_OH.csv
- final_data/vie_6_oh.csv
- final_data/vie_1_OH.csv
- final_data/all_enthalpy_energies_pure_water.csv
- final_data/source_data_table_1.csv
- final_data/all_enthalpy_energies_4_OH.csv
- final_data/vea_12_h3o.csv
- final_data/all_enthalpy_energies_12_OH.csv
- final_data/all_enthalpy_energies_12_H3O.csv
- final_data/all_enthalpy_energies_16_H3O.csv
- final_data/all_enthalpy_energies_1_OH.csv
- final_data/all_enthalpy_energies_1_H3O.csv
- final_data/vie_shift_data.csv
- final_data/ion_bsse_scan_data.csv
- final_data/all_enthalpy_energies_6_OH.csv
- final_data/README.txt
- final_data/vea_8_h3o.csv
- final_data/all_enthalpy_energies_8_H3O.csv
- final_data/vie_8_oh.csv
- final_data/vea_1_h3o.csv
- final_data/vie_2_oh.csv
- final_data/w2_bsse_scan_data.csv
- final_data/all_enthalpy_energies_8_OH.csv
