# Supplementary material for: The role of charge in microdroplet redox chemistry
Source: Nat Commun. 2024 Apr 30;15:3670. doi: 10.1038/s41467-024-47879-0 (PMC11519639; doi:10.1038/s41467-024-47879-0)
Supplement: Supplementary file 4 — Source Data [file 41467_2024_47879_MOESM4_ESM.zip › final_data/source_data_table_2.csv]

N_H3O	delta_H_gas	delta_H_solv	delta_H_total	stdev
1	-234.4	-28.6	-263.6	2.4
4	-231.1	0.7	-231.0	2.7
6	-231.9	13.9	-218.0	2.6
8	-232.7	27.1	-206.2	2.4
12	-239.1	59.8	-179.9	2.4
16	-238.4	92.6	-146.4	2.4
