# Supplementary material for: The role of charge in microdroplet redox chemistry
Source: Nat Commun. 2024 Apr 30;15:3670. doi: 10.1038/s41467-024-47879-0 (PMC11519639; doi:10.1038/s41467-024-47879-0)
Supplement: Supplementary file 4 — Source Data [file 41467_2024_47879_MOESM4_ESM.zip › final_data/vie_4_oh.csv]

E_coulomb	E_anion_gas	E_anion	E_radical_gas	E_radical
36.82260932420997	-2521.3422392171	-100627.9243358422	-2521.0582159200	-100627.6362423075
29.200033785979723	-2368.4842913629	-100471.4901074785	-2368.2023412854	-100471.2072813163
40.4510068225651	-2444.8851966625	-100459.4277434374	-2444.6127857506	-100459.1556992521
24.252610912741552	-2062.8252421728	-100066.3825750910	-2062.5829038085	-100066.1124275780
31.61449611723674	-2139.1953904625	-100117.4646536735	-2138.9552642042	-100117.1596861667
38.87638355880658	-2062.8279099038	-100141.5370860106	-2062.5735653493	-100141.2660591119
35.355345231080335	-2444.8935144126	-100543.8822300678	-2444.6561874862	-100543.6019657923
38.97150008337602	-2521.3707346485	-101071.0687916215	-2521.0916657308	-101070.7552805278
23.40597778284335	-2062.7617687043	-100140.5161133122	-2062.5214816302	-100140.2303999394
35.74402699781629	-2139.2192337177	-100344.3525258741	-2138.9828035944	-100344.1029881003
30.214188018551273	-2444.9077533855	-100495.0238519588	-2444.6303556036	-100494.7356726560
38.76999124403029	-2292.0832389223	-100559.4062989634	-2291.8266641945	-100559.1368086316
37.810690068640696	-2368.4614214772	-100679.4978098373	-2368.1960094412	-100679.2199710807
32.706740626901734	-2444.8734371171	-100415.2883447344	-2444.6170403867	-100415.0037247154
29.774032175287708	-2444.9124292914	-100605.9759945628	-2444.6586039208	-100605.6778523607
28.165655881713445	-2292.0527616098	-100225.2483724686	-2291.7865919714	-100224.9748280566
25.496800920811303	-2292.0609645902	-100148.9605056015	-2291.8060205126	-100148.6721455570
31.493731284669607	-1986.3821112348	-99988.7242146169	-1986.1232567543	-99988.3962110497
26.858156434376326	-2368.4868239875	-100578.9280050622	-2368.2154772570	-100578.6416471917
37.70639033912386	-2215.6234716467	-100594.2410247294	-2215.3602307795	-100593.9620369131
31.991068888832746	-2292.0740906082	-100413.4254666341	-2291.8157483404	-100413.1186009402
35.13570893048335	-2368.5465210826	-100433.0378682527	-2368.2716054243	-100432.7556839478
18.533665784860446	-2368.4892631388	-100511.9177057051	-2368.2291237722	-100511.6264003797
37.72699520831298	-2368.4297790517	-100651.5263480183	-2368.1606599957	-100651.2385122540
36.02485020158269	-2215.6563499481	-100008.1538871043	-2215.3991516539	-100007.8750716433
34.78878378209062	-2215.6562014222	-100417.6834513366	-2215.3713960318	-100417.3911542667
30.75864116547596	-2292.0429090359	-100202.4871466191	-2291.7699073872	-100202.1960730951
36.07566080535083	-2444.9334256531	-100513.5138688476	-2444.6752169213	-100513.2456925175
35.833722257133196	-2215.6409247482	-100547.9536703233	-2215.3804827741	-100547.6513332378
38.5114826296131	-2444.8943821196	-100344.1947694009	-2444.6085564766	-100343.9000417725
32.88747769322321	-2444.8902198005	-100439.2482144190	-2444.6474686176	-100438.9746427835
29.67891182438834	-2368.4826520968	-100254.2263116707	-2368.2191166435	-100253.9507922447
35.96888561053894	-2368.5223358837	-100477.4331502144	-2368.2380254495	-100477.1441478653
34.95055746183777	-2674.1554832281	-100688.6720294398	-2673.8994313843	-100688.4080784479
25.206981394448754	-2444.9344994843	-100181.2840526193	-2444.6389732523	-100180.9543627467
32.182630713055545	-2827.0346463483	-100838.5906260341	-2826.7546649568	-100838.3106553645
35.78089493014844	-2215.5975480661	-100321.5982902420	-2215.3476971467	-100321.3423672585
27.450414108198146	-2139.2520333309	-100132.1128554788	-2138.9799757663	-100131.8197223318
34.64251015713151	-2674.1595126121	-100555.5911703989	-2673.9082322361	-100555.2803544042
39.34713002692736	-2444.9084681514	-100580.6449222617	-2444.6650390176	-100580.4054435925
23.749141247663648	-2597.7478589607	-100519.4716225880	-2597.4935763161	-100519.2067936899
24.816702769585415	-2368.5175915976	-100318.3598801195	-2368.2583373868	-100318.0529270905
37.135160595063766	-2368.5081300948	-100614.4633218440	-2368.2557187281	-100614.1972229224
37.91012703602832	-2292.0599398663	-100615.2835484824	-2291.8051223213	-100615.0023145789
28.95242221804968	-2521.2948071301	-100392.0493633635	-2521.0199437499	-100391.7667297771
30.257203675440923	-2368.5100411149	-100437.4697306584	-2368.2571071666	-100437.1675278098
33.129673846218026	-2292.0472566703	-100677.2634307114	-2291.7785279744	-100676.9777664112
33.945570548791295	-2292.0490401701	-100195.8299059021	-2291.7769073755	-100195.5557895993
32.46809350601314	-2292.0305480435	-100276.1998005930	-2291.7760989668	-100275.9086008334
41.812089281594055	-2292.0272753923	-100501.7023790205	-2291.7771543541	-100501.4486361576
37.39815166752053	-2444.9526147122	-100468.4938569800	-2444.6898127509	-100468.2111346029
38.652998173498766	-2215.6834072911	-100304.4951788326	-2215.3928910839	-100304.2023686602
36.13814636765414	-2827.0754139737	-100869.1152207178	-2826.8223571470	-100868.8560594756
25.134994175506762	-2444.9844311343	-100403.7912234450	-2444.7095541019	-100403.4798710520
40.79519269656208	-2139.2294799608	-100452.8652935348	-2138.9693241117	-100452.6056130553
30.334460556896733	-2444.9606831230	-100355.3841019293	-2444.7013307761	-100355.0761305422
35.045609923206015	-2062.8061008434	-100121.9230167505	-2062.5552768407	-100121.6391544862
40.45580999685166	-2444.9457003255	-100662.2309843155	-2444.6730006921	-100661.9595873402
35.66294670564793	-2444.8826321367	-100704.5281764025	-2444.6399467421	-100704.2739484077
35.39737945171576	-2521.2989619109	-100796.9026757378	-2521.0532121119	-100796.6236111675
40.74046371397902	-2062.8254921561	-100376.6117907988	-2062.5572251847	-100376.3128728819
37.29930105938706	-2597.7678471200	-100760.7006900033	-2597.4947343137	-100760.4270807226
33.94551779108232	-2597.7352615520	-100290.9101731194	-2597.4906141834	-100290.6471481199
37.48954649558147	-2368.5583590712	-100007.9063533499	-2368.2934862399	-100007.6331268682
33.522785568691205	-2292.1076946839	-100238.2238418081	-2291.8474633409	-100237.9618665309
25.049755937010435	-2444.9219922224	-100465.7926889485	-2444.6401894388	-100465.4965060015
31.691090780230557	-2444.8866529330	-100545.4817061411	-2444.6222884259	-100545.2013719601
38.201933769991605	-2215.6372555897	-100320.7763348067	-2215.3798926220	-100320.4727659869
33.95808404047421	-2368.4941338860	-100390.7770423944	-2368.2175994583	-100390.4909414068
32.388359952756254	-2368.4461571244	-100603.4531139997	-2368.2150317758	-100603.1814406924
31.2553489642141	-2979.7960218147	-100778.5630691716	-2979.5245465254	-100778.2628987118
31.364387784731278	-2292.0208193333	-100364.5400732950	-2291.7585443272	-100364.2561281054
36.66178115046782	-2368.4563381249	-100678.8462630428	-2368.2155492157	-100678.5536877818
37.240171471574136	-2292.1144826124	-100265.7325186912	-2291.8332418970	-100265.4440081511
38.545139046665774	-2292.0738740997	-100627.6636102509	-2291.8102242550	-100627.3824584191
30.589729026114703	-2139.2345621761	-100077.5761012438	-2138.9884149062	-100077.3059233919
34.249009038411884	-2521.3349053353	-100914.6898696472	-2521.0808105667	-100914.4248089055
29.984028478619507	-2062.8054914789	-100407.9062257948	-2062.5653062707	-100407.6395863850
32.01913235954665	-2292.0806316055	-100381.7209194180	-2291.8124632971	-100381.4424612388
32.593823876101105	-2215.6689228549	-100484.0020497341	-2215.4006064324	-100483.7123453645
29.600015299020114	-1986.3526861391	-100329.2816748468	-1986.0780806102	-100328.9810050411
36.61199324576214	-2368.5291169387	-100358.3839135192	-2368.2794044563	-100358.1083402568
37.984188688097284	-2368.4912207971	-100476.4111738163	-2368.2215347351	-100476.1383670820
37.92462869014507	-2368.5108318267	-100327.0183138690	-2368.2430382388	-100326.7455740493
