# Supplementary material for: The role of charge in microdroplet redox chemistry
Source: Nat Commun. 2024 Apr 30;15:3670. doi: 10.1038/s41467-024-47879-0 (PMC11519639; doi:10.1038/s41467-024-47879-0)
Supplement: Supplementary file 4 — Source Data [file 41467_2024_47879_MOESM4_ESM.zip › final_data/all_enthalpy_energies_4_H3O.csv]

E_H3O_no_water	E_W35_H3O_gas	E_W35_H3O_solv
51.656	-391.090	-503.456
42.408	-369.284	-501.189
36.406	-378.267	-519.697
33.315	-383.271	-520.324
38.991	-377.015	-515.556
48.236	-383.484	-510.092
31.304	-414.829	-549.563
50.496	-387.530	-523.128
38.685	-378.832	-510.612
31.478	-444.505	-575.589
34.280	-407.748	-542.925
32.011	-382.675	-527.366
38.251	-412.657	-537.310
41.662	-348.847	-486.488
40.541	-339.728	-469.368
38.576	-350.680	-479.176
46.536	-414.900	-521.094
34.854	-376.766	-499.430
41.832	-375.903	-510.061
47.829	-396.751	-519.037
39.583	-430.522	-541.289
33.127	-416.758	-537.592
81.263	-405.705	-547.032
37.464	-361.651	-494.634
29.774	-399.625	-536.356
42.884	-365.834	-509.284
33.043	-415.165	-544.880
46.849	-446.322	-559.730
34.639	-397.596	-522.934
43.335	-383.280	-502.685
41.757	-411.017	-534.120
32.173	-349.725	-492.503
34.761	-367.163	-495.418
38.494	-377.401	-511.709
37.813	-392.737	-526.990
39.823	-369.148	-498.763
35.389	-343.795	-471.380
31.823	-407.489	-539.181
34.650	-409.544	-532.759
44.289	-368.731	-494.941
74.914	-394.984	-512.057
39.921	-381.242	-524.528
62.873	-353.725	-499.172
68.948	-395.345	-530.477
65.100	-390.615	-517.613
35.434	-424.988	-561.637
35.291	-382.721	-516.703
41.685	-347.714	-478.620
45.814	-382.800	-518.992
25.228	-400.728	-533.960
37.744	-395.323	-528.833
55.364	-378.546	-497.930
41.431	-403.087	-532.776
39.038	-395.314	-514.579
29.513	-409.770	-531.985
37.593	-402.586	-515.576
34.473	-418.838	-537.335
32.909	-384.774	-520.545
39.124	-359.023	-491.664
35.738	-379.302	-517.241
58.878	-373.962	-502.922
44.230	-395.546	-516.387
39.566	-354.359	-478.509
36.979	-404.515	-529.334
79.729	-313.736	-443.840
43.960	-370.495	-502.051
42.595	-373.027	-496.027
42.875	-394.696	-524.707
40.490	-406.053	-530.570
37.772	-403.826	-514.796
46.305	-397.729	-524.063
35.871	-418.346	-546.434
63.627	-355.299	-500.118
38.306	-344.988	-472.559
35.886	-388.240	-513.027
45.905	-411.514	-535.253
29.398	-405.511	-527.891
40.001	-373.151	-501.045
30.878	-390.712	-501.680
32.237	-374.613	-519.243
41.236	-359.970	-496.623
31.810	-441.441	-553.275
46.038	-376.791	-507.039
69.959	-396.261	-511.422
56.955	-411.112	-548.331
28.413	-389.112	-517.087
40.015	-397.214	-535.024
33.576	-438.530	-550.337
50.129	-387.074	-512.498
34.679	-352.968	-489.334
68.182	-384.852	-512.922
37.362	-382.779	-514.354
44.024	-401.271	-523.952
35.515	-356.527	-485.706
28.316	-351.729	-504.522
38.478	-372.701	-499.086
38.058	-362.363	-500.870
32.909	-420.043	-536.754
55.973	-362.129	-506.232
60.569	-389.925	-523.396
