# Supplementary material for: The role of charge in microdroplet redox chemistry
Source: Nat Commun. 2024 Apr 30;15:3670. doi: 10.1038/s41467-024-47879-0 (PMC11519639; doi:10.1038/s41467-024-47879-0)
Supplement: Supplementary file 4 — Source Data [file 41467_2024_47879_MOESM4_ESM.zip › final_data/vie_12_oh.csv]

E_coulomb	E_anion_gas	E_anion	E_radical_gas	E_radical
90.73852842155665	-2444.8637346985	-101588.3993615717	-2444.6551022674	-101588.2238234891
136.38077552277358	-2368.4971213322	-101589.3927752095	-2368.2377779710	-101589.1955531857
111.94747441957554	-2062.7889512248	-101098.5866919632	-2062.5542020559	-101098.4359932186
149.01864591979773	-2368.4993886410	-101171.4568304866	-2368.2826503728	-101171.2846868994
160.8990477822753	-2292.0480504178	-101397.4296393481	-2291.7859241335	-101397.2768490771
136.2426097836003	-2215.6541353979	-101352.2250859358	-2215.4067838411	-101352.0641199082
120.82553443226996	-2444.8886508771	-101598.3394110920	-2444.6200850550	-101598.1724960487
123.46366044851078	-2292.0920414476	-101580.2443737594	-2291.8322237706	-101580.0637565292
144.71053345620103	-2292.0333965969	-101361.4926652901	-2291.7588138906	-101361.3102173958
87.20378829719832	-2444.9041086413	-101409.4464930551	-2444.6278957950	-101409.2555552617
168.14529412074563	-2521.3153117161	-101622.1792268962	-2521.0462135382	-101622.0141202552
111.66828006863193	-2521.3254230171	-102710.5630566397	-2521.0664906676	-102710.3864889947
90.30342583309375	-2368.4934568199	-101765.3754666908	-2368.2042821451	-101765.1396124644
159.87737286734705	-2368.3754698327	-102216.7768035511	-2368.2744166847	-102216.7975557498
152.60341929294796	-2368.4412800826	-101901.0041829973	-2368.1723221930	-101900.8072655981
157.53879667329335	-2444.7636377947	-101992.5287585698	-2444.6247574361	-101992.5167419595
132.867066211984	-2444.9013791355	-101474.0001461804	-2444.6417563967	-101473.8273686265
114.71949217542793	-2139.2514808039	-101346.6274651759	-2138.9777147181	-101346.4624815413
112.73308533299819	-2444.9054265722	-101419.9756450585	-2444.6235935096	-101419.7658987737
119.45565783286492	-2368.5427846433	-101758.0730625712	-2368.2852989130	-101757.9132410851
123.94557413390784	-2597.7394906825	-101408.1376546883	-2597.4821801651	-101407.9258651592
90.54384106987133	-2215.6607248510	-101453.3406165892	-2215.4055809891	-101453.1253001039
114.28590213771876	-2444.8712532068	-101387.0752948559	-2444.6252826580	-101386.8838970219
142.4268398905968	-2444.8870873098	-101607.2236638452	-2444.6126136748	-101607.0427125963
145.97452470013084	-2292.0238471410	-101006.2880996712	-2291.7716949495	-101006.1428746803
97.10627762866541	-2215.5707087396	-101507.5100992242	-2215.3341070837	-101507.2991738713
142.23609463611382	-2444.9338735019	-101922.8342149109	-2444.6594101156	-101922.6662671092
138.4093432235751	-2444.9208628306	-103132.0421207442	-2444.6536548707	-103131.8486477780
160.86516455476755	-2139.2055384098	-100810.1465471521	-2138.9455405731	-100809.9780197830
123.76507005785389	-2139.1610420230	-101313.5847804532	-2138.9202247820	-101313.3907014372
115.17434177239465	-2139.1839263963	-101580.7218409904	-2138.9443710639	-101580.5505449774
101.9260594265259	-2292.0549832543	-101572.7796440255	-2291.7883026907	-101572.5677643838
107.55190742399776	-2368.4996623773	-101427.2953485282	-2368.2373651567	-101427.1228587426
101.54415956727648	-2368.4681120982	-101179.2883530284	-2368.2062619143	-101179.1118450259
110.43412473046604	-2674.1622216823	-103009.9604391040	-2673.8882579573	-103009.7708634519
104.16293641368851	-2292.0534039008	-101318.5158675276	-2291.7888681222	-101318.3477358882
165.10729226400665	-2292.0644023214	-101684.7110952466	-2291.7930669241	-101684.5313386492
115.53962687686337	-2368.4599661108	-101308.6153170682	-2368.1905572369	-101308.3993910158
81.34684791077407	-2292.0525900638	-101118.2111752611	-2291.8008277895	-101118.0231452060
109.9936238476508	-1757.1342723554	-101679.9079567287	-1756.8585020928	-101679.7073609659
142.93570990869227	-2292.1038528048	-101515.8022791918	-2291.8321491674	-101515.5903188047
115.74848421947638	-2062.8018154902	-101484.9222956273	-2062.5426407876	-101484.7465817003
110.49124211803286	-2139.2229156648	-101648.7953010503	-2138.9493323973	-101648.6097181965
140.98761302898035	-2292.0390941753	-101483.7894386913	-2291.7814128521	-101483.6430183266
113.63306597968342	-2597.7225785544	-101837.0855514620	-2597.4663158051	-101836.9170347527
115.80569036588638	-3514.4695719774	-103731.2655254205	-3514.2390735859	-103731.1662459754
126.74672585654122	-2139.2317100626	-101171.7937428428	-2138.9472322104	-101171.5811941027
169.13617686497648	-2368.4987972774	-102342.9900502829	-2368.2250409039	-102342.8263739698
107.42898067169669	-2062.8280883514	-101290.0860293364	-2062.5502346961	-101289.8908850352
112.18769784939471	-2444.9277975165	-101477.6254017921	-2444.6560433067	-101477.4437969303
99.15321918464565	-2292.0879401409	-101292.3780333890	-2291.8039566080	-101292.1922037051
159.1904623396351	-2292.0963618646	-101367.1733875143	-2291.8376435795	-101367.0092063233
102.3927404044094	-2215.6090580088	-101415.3667885929	-2215.3526959513	-101415.1850308642
115.56298465854667	-1986.4003718018	-101094.9136607312	-1986.1311466957	-101094.7305909039
142.4042756298366	-2292.1165879436	-102612.0105547073	-2291.8540883514	-102611.8474685960
125.90294908558383	-2139.2273755346	-101219.7210934930	-2138.9565666493	-101219.5498193068
183.1748883604393	-2292.0138317850	-102088.1136402466	-2291.7738989640	-102087.9887698898
100.6374900775304	-2139.2963874376	-101437.2645358617	-2139.0571204068	-101437.1165718171
140.34537566143243	-2368.4929255453	-101187.4851515300	-2368.2376438213	-101187.3280080758
133.89776979613623	-2444.8786060116	-102033.0367076549	-2444.6394737079	-102032.8933772847
134.95718573798572	-2368.4499704049	-101383.8003842067	-2368.1783359709	-101383.6182093165
144.49040835052975	-2215.6504355553	-100970.7832656008	-2215.3811594866	-100970.6197919301
121.8607442500588	-2521.3263613935	-101542.9838739892	-2521.0666278533	-101542.8302146857
93.79212906656818	-2139.2109313602	-101281.3422876201	-2138.9553177723	-101281.1256774881
150.0689273175573	-2521.3685244027	-101904.2457291882	-2521.1048975326	-101904.0875641026
110.90414001219352	-2215.6478191732	-101192.4837388879	-2215.4043847420	-101192.3307730311
132.88626585172003	-2368.5323349469	-101422.7659138982	-2368.2757405615	-101422.6203325607
115.63132747635626	-2215.6453919126	-101366.4257858734	-2215.4029257916	-101366.2732086441
141.82304827259424	-2444.9353077204	-101802.9390049475	-2444.6688035098	-101802.7808361768
102.43321628504728	-2674.1166914184	-101360.7750524978	-2673.8624331473	-101360.5812101072
98.54509001615124	-2292.0481058352	-101503.4205241728	-2291.7939455733	-101503.2437238709
107.86365499014023	-2292.0930914864	-101506.0414231882	-2291.8246544160	-101505.8462029046
103.0980051087096	-2139.2661878736	-101445.1924090507	-2139.0262077658	-101445.0188795393
131.56856390436673	-2444.8951528556	-101520.5182039348	-2444.6311989607	-101520.3317270388
170.6739284626305	-2444.8113845055	-101893.6551100933	-2444.5797318723	-101893.4781985811
131.3325850374178	-2368.4907407139	-101593.5943651884	-2368.2229967693	-101593.3961348247
118.42036479349174	-2292.0356228222	-101462.1426520194	-2291.7882772825	-101461.9882433634
96.95301231858969	-2292.0889461317	-101235.2562764832	-2291.8305316270	-101235.0425737111
153.21855149624764	-2368.4987760632	-101248.7432912513	-2368.2370986504	-101248.5974531177
159.28456583620354	-2215.6411917072	-101620.5110942610	-2215.3814332441	-101620.3620126983
140.32772697063407	-2674.0851966864	-102292.5729174104	-2673.8478141206	-102292.4056458377
116.28314651912046	-2750.5208484272	-101676.4796035995	-2750.2750615339	-101676.2962297854
145.04401267512523	-2292.0079745296	-101523.5379352809	-2291.7499258194	-101523.3776709006
87.76642934519688	-2521.3330109424	-101509.0994402824	-2521.0823281175	-101508.9192925975
126.12665328215077	-2292.0746135412	-101446.9989075526	-2291.8296028789	-101446.8560063515
149.2765489261008	-2368.4674753775	-101781.2368126690	-2368.2041424322	-101781.0661426800
122.31435848526156	-2597.7521895514	-101577.7487091261	-2597.4543300313	-101577.5505580045
130.1859855780799	-2444.9167208625	-101260.8826962678	-2444.6483855346	-101260.7052691970
108.8547092054292	-2444.8470911689	-101729.7137880691	-2444.6021926137	-101729.5590540526
