# Supplementary material for: The role of charge in microdroplet redox chemistry
Source: Nat Commun. 2024 Apr 30;15:3670. doi: 10.1038/s41467-024-47879-0 (PMC11519639; doi:10.1038/s41467-024-47879-0)
Supplement: Supplementary file 4 — Source Data [file 41467_2024_47879_MOESM4_ESM.zip › final_data/vea_16_h3o.csv]

E_coulomb	E_cation_gas	E_cation	E_radical_gas	E_radical
128.69471911620272	-2751.4265935564	-2749.9185222982	-2751.5378995688	-2750.2387700526
110.00008541977421	-2751.4197206190	-2749.4207798214	-2751.5262009503	-2749.7561472231
150.88054280201635	-2751.4229080072	-2749.3018918108	-2751.5411392670	-2749.5966777615
131.5010209594179	-2751.5158032265	-2749.3753006886	-2751.5955598810	-2749.9306712540
112.79705071499612	-2751.4524442495	-2749.4726180958	-2751.5510696555	-2749.7531927557
131.73409017605636	-2751.4208644569	-2749.4554735964	-2751.5328667023	-2749.7785670334
114.45379147558378	-2751.5091174693	-2749.4102790773	-2751.5962863952	-2749.7435514451
121.70604425710432	-2751.5208317412	-2749.4886848954	-2751.6122129897	-2749.7808963361
124.98751551535032	-2751.4581347809	-2750.0169481553	-2751.5744590478	-2750.3161423025
104.92360444333774	-2751.4846374662	-2748.9472908256	-2751.5634285228	-2749.2368162101
127.82774105198348	-2751.3844338975	-2749.1987389201	-2751.4852630950	-2749.4842055329
134.2638981236188	-2751.4537325024	-2749.4326253296	-2751.5401878683	-2749.7274163927
117.48282605682145	-2751.4686358346	-2749.4049967381	-2751.5877334571	-2749.7247778340
108.77588449864692	-2751.4811604999	-2749.3124518952	-2751.5656131050	-2749.6339028161
128.3043161856782	-2751.4328056222	-2749.3383230476	-2751.5423701828	-2749.6299849779
99.21777855393421	-2751.4319679413	-2749.4672199594	-2751.5318209486	-2749.7589360384
126.42725279232694	-2751.4188069452	-2749.2612416021	-2751.5150125585	-2749.5441157554
102.33101248620774	-2751.4307628408	-2748.8635941134	-2751.5409800148	-2749.0645278325
92.22861715818348	-2751.4732977254	-2749.5383111128	-2751.5692826536	-2749.7819649089
110.42121130125543	-2751.4328409681	-2749.4697428056	-2751.5440677673	-2749.7519144531
119.21939755616548	-2751.4170670978	-2749.4174457279	-2751.5255634138	-2749.6787937323
138.05311521138967	-2751.4712268947	-2749.4765206252	-2751.6017772710	-2749.8344493575
118.8361661074925	-2751.5062538596	-2749.3285633743	-2751.5992155717	-2749.6178873254
120.21990832399952	-2751.4624719631	-2749.4102589365	-2751.5629991449	-2749.7524517445
147.91658453374802	-2751.3950324188	-2749.9540591264	-2751.5106652824	-2750.3826840856
96.33837404644365	-2751.3971251821	-2749.0146321907	-2751.5118993254	-2749.2124445415
125.77758040237322	-2751.4886647678	-2749.1544310212	-2751.5779498345	-2749.4795588251
101.48497907553643	-2751.4612279660	-2749.3752044328	-2751.5668198700	-2749.6455816356
147.65827063046956	-2751.4401526965	-2749.2969980054	-2751.5543726434	-2749.7116265065
100.42464078113937	-2751.4409993820	-2749.1368254643	-2751.5357033223	-2749.3996275028
115.82664326133502	-2751.3690041324	-2749.2424601223	-2751.4914582691	-2749.5758299310
129.81479480113723	-2751.4660994274	-2749.3562304993	-2751.6122886163	-2749.7069691007
104.82681186498966	-2751.4689009345	-2748.8566486939	-2751.5462996863	-2749.1217693567
111.43930250944861	-2751.4930579194	-2749.2936144803	-2751.5831169119	-2749.5955758589
106.931645867696	-2751.4483085837	-2748.7962290026	-2751.5572104683	-2749.0884355066
122.70912010088735	-2751.4254517126	-2749.3956544299	-2751.5177473175	-2749.6858579510
124.68754441884899	-2751.4226971001	-2749.4015206688	-2751.5346222536	-2749.6308555721
156.35318140079093	-2751.4398234288	-2749.3502963962	-2751.5458042221	-2749.7357637448
121.42163756823632	-2751.4352903292	-2749.0864801300	-2751.5432127285	-2749.4558176430
119.45458928159076	-2751.3974078158	-2749.1942034384	-2751.4998780312	-2749.4784562920
142.04870087142072	-2751.4420181007	-2749.7197061715	-2751.5449437533	-2749.9768526453
115.10565258154037	-2751.4175168150	-2749.6930671614	-2751.5294190699	-2749.9893286777
136.90652834160625	-2751.4625851832	-2749.1753992130	-2751.5609991282	-2749.5474449620
112.33984217206402	-2751.4347609089	-2749.1562037302	-2751.5496808763	-2749.4742438976
113.69363485800797	-2751.4325004010	-2749.4264403130	-2751.5314732799	-2749.7137565721
97.46340325995367	-2751.4571308420	-2749.3412436993	-2751.5624043745	-2749.6193121764
138.49534914226828	-2751.4479382017	-2749.7259664139	-2751.5371141580	-2750.0101542771
107.6780115206718	-2751.4896045859	-2749.0927928731	-2751.5929256931	-2749.4005062924
123.34324935701999	-2751.3306483715	-2749.1983573034	-2751.4429503719	-2749.4999443279
140.6483124333524	-2751.3938490535	-2749.3982096325	-2751.5102994245	-2749.6625960891
137.67170390528992	-2751.4307082064	-2749.4491348651	-2751.5231262976	-2749.7325646877
134.74730176584808	-2751.4392671589	-2749.4595118637	-2751.5498168666	-2749.7901683218
128.8579156666199	-2751.5067706947	-2749.4574223819	-2751.6041019472	-2749.7544898160
118.53518759027943	-2751.5000015322	-2749.5267152120	-2751.5867488825	-2749.8298939068
119.52150689131147	-2751.3990045865	-2749.2054727826	-2751.5146695487	-2749.5634259012
121.58869153996325	-2751.4097529862	-2749.2789944212	-2751.5095147872	-2749.5337178094
141.09246789632144	-2751.4194643369	-2748.8866800511	-2751.5217644095	-2749.2322637170
102.12394506784347	-2751.4614895145	-2749.5767995893	-2751.5691806507	-2749.8505777015
128.1038436970302	-2751.4458877059	-2749.6998513612	-2751.5589165468	-2749.9936495944
96.38994363507187	-2751.4840758323	-2748.9596237445	-2751.5705057172	-2749.1329847394
140.06773066123878	-2751.4434816250	-2749.2723013154	-2751.5441547925	-2749.6025944539
110.75829810135498	-2751.4593695915	-2750.0221935698	-2751.5401663080	-2750.2622974581
104.2638267061213	-2751.4348921288	-2749.4669830981	-2751.5323072060	-2749.7252312429
127.36202209547847	-2751.3958085433	-2749.9360220089	-2751.5125277112	-2750.3503722149
116.27527591667179	-2751.4517164612	-2749.6894333824	-2751.5634967497	-2749.9965261797
122.48092462882228	-2751.4275943383	-2749.9599146057	-2751.5348476913	-2750.2683495065
113.1673274826694	-2751.4452069623	-2749.5639178839	-2751.5364896589	-2749.7588726193
140.01508303159716	-2751.5100598456	-2749.5436430257	-2751.6106559942	-2749.9071686716
117.2307077123614	-2751.4502827373	-2749.4557121754	-2751.5539285755	-2749.7667767809
132.1850044066125	-2751.3707812048	-2749.2821648056	-2751.4751743700	-2749.5965100229
114.82074755789289	-2751.4363393492	-2748.8626109899	-2751.5254987514	-2749.1872907824
130.3567354105249	-2751.4396919844	-2749.3218058289	-2751.5276126682	-2749.6284539748
112.71290600280608	-2751.4412436795	-2749.9093979964	-2751.5387222141	-2750.2036306085
134.01400672853086	-2751.4409650234	-2749.4757396718	-2751.5405669837	-2749.7783667347
148.95278364197884	-2751.4381316218	-2749.5535141878	-2751.5321842209	-2749.9760423061
123.97879012575935	-2751.4826784352	-2750.0033795289	-2751.5729969238	-2750.2681637206
122.50127543607564	-2751.4330534418	-2749.1067130309	-2751.5354709196	-2749.3906889570
141.94943105416462	-2751.4704050505	-2749.4500925909	-2751.5667020162	-2749.7559556559
124.96225700732468	-2751.3880907127	-2749.2387115016	-2751.5014659769	-2749.5223326582
110.82371574657621	-2751.4378662213	-2749.2376422388	-2751.5568751934	-2749.5643251017
140.45179460026813	-2751.4182072288	-2749.1317769884	-2751.5199352484	-2749.4788303535
111.41288072351206	-2751.4754349689	-2749.4036569371	-2751.5698185980	-2749.7159396212
137.89242339916626	-2751.4639062761	-2749.4565798355	-2751.5754091881	-2749.8001957890
120.21862059281887	-2751.4457248768	-2749.2368244728	-2751.5660158065	-2749.6056234799
118.84772947717856	-2751.4091792271	-2749.2020326200	-2751.5251074732	-2749.5051869512
138.78791925028142	-2751.3908930423	-2749.2792992000	-2751.4873731913	-2749.5698988449
117.08198551114145	-2751.4401290090	-2749.9531207465	-2751.5525025808	-2750.2229354703
93.06090516568592	-2751.4289268976	-2749.5011274171	-2751.5185850562	-2749.7358833174
96.48331156298804	-2751.4552755547	-2749.3511544482	-2751.5449978812	-2749.5727156653
135.82532060866583	-2751.4426432268	-2749.4442750574	-2751.5582145155	-2749.7700262913
124.8864098924428	-2751.5056788284	-2750.0766233741	-2751.5956806985	-2750.3800902633
100.48313858684679	-2751.5168242429	-2749.5154743433	-2751.6143024142	-2749.8017815002
153.13906972513504	-2751.4341941873	-2748.8419762727	-2751.5274019173	-2749.3108944538
134.8448767156218	-2751.4028892373	-2749.1554020155	-2751.5033233929	-2749.4663182559
127.14508966818127	-2751.4452964709	-2749.2312778803	-2751.5511025063	-2749.5679798516
124.92247044924885	-2751.4380292985	-2749.4531361769	-2751.5744105698	-2749.7137040772
143.3877178308485	-2751.4475210300	-2749.4010890170	-2751.5619245897	-2749.7362078893
118.53660507430565	-2751.4743732707	-2749.4101820018	-2751.5763002282	-2749.7327752901
110.69468411318157	-2751.4737878390	-2749.4272872771	-2751.5676736266	-2749.7003610365
136.89063005837943	-2751.3899174548	-2749.3129912931	-2751.5074112774	-2749.6350735612
