# Supplementary material for: The role of charge in microdroplet redox chemistry
Source: Nat Commun. 2024 Apr 30;15:3670. doi: 10.1038/s41467-024-47879-0 (PMC11519639; doi:10.1038/s41467-024-47879-0)
Supplement: Supplementary file 4 — Source Data [file 41467_2024_47879_MOESM4_ESM.zip › final_data/vea_shift_data.csv]

H3O_ave_inv_dist	H3O_vea_shifts
13.463769947298523	25.39999999999999
5.4745883627740115	62.89999999999999
3.6053320717996584	97.99999999999999
2.713254596779444	127.2
