# Supplementary material for: The role of charge in microdroplet redox chemistry
Source: Nat Commun. 2024 Apr 30;15:3670. doi: 10.1038/s41467-024-47879-0 (PMC11519639; doi:10.1038/s41467-024-47879-0)
Supplement: Supplementary file 4 — Source Data [file 41467_2024_47879_MOESM4_ESM.zip › final_data/all_enthalpy_energies_16_OH.csv]

E_OH_no_water	E_W35_gas	E_W35_solv	E_W35_OH_gas	E_W35_OH_solv
102.125	-121.831	-236.379	-256.520	-384.960
101.921	-105.292	-219.733	-239.099	-377.265
101.454	-108.042	-218.594	-257.698	-383.101
94.782	-98.041	-199.588	-237.977	-361.256
98.779	-120.137	-217.919	-248.502	-369.625
90.145	-115.052	-226.638	-240.065	-379.281
73.851	-135.329	-232.691	-277.850	-397.537
85.514	-129.250	-223.638	-268.957	-382.760
75.350	-131.105	-227.305	-264.283	-382.557
96.399	-95.236	-196.310	-229.984	-354.191
85.330	-106.544	-197.171	-234.936	-348.443
109.842	-131.735	-232.545	-260.010	-384.922
89.479	-133.585	-225.637	-259.031	-373.328
91.183	-134.406	-223.370	-266.852	-378.735
91.100	-95.129	-196.979	-227.130	-353.544
112.323	-116.161	-232.696	-232.997	-376.365
107.420	-102.483	-215.916	-248.305	-379.769
85.880	-104.403	-202.359	-255.790	-375.681
106.497	-81.760	-195.385	-230.187	-352.746
98.797	-128.980	-239.941	-262.828	-391.202
120.260	-128.926	-239.741	-268.651	-394.184
109.022	-154.261	-264.267	-291.901	-413.378
104.483	-118.504	-208.250	-278.049	-385.469
109.273	-118.511	-233.546	-246.857	-386.775
84.956	-121.575	-218.185	-269.813	-387.108
79.038	-130.131	-219.607	-265.131	-384.323
111.290	-111.516	-205.078	-247.852	-360.238
101.819	-94.955	-209.477	-229.952	-369.822
87.313	-97.169	-187.876	-240.757	-356.479
108.050	-133.345	-252.379	-271.586	-403.119
93.178	-119.578	-212.971	-255.085	-368.037
89.324	-141.793	-233.549	-285.627	-395.899
101.848	-110.711	-213.390	-249.259	-371.472
89.369	-112.225	-214.144	-251.723	-372.558
98.223	-110.958	-211.641	-250.991	-371.529
98.785	-119.933	-218.305	-257.129	-377.596
103.070	-78.133	-191.229	-213.768	-350.313
90.034	-125.921	-218.560	-271.303	-388.738
104.859	-128.368	-235.387	-260.595	-391.621
101.038	-94.196	-193.517	-219.137	-338.672
107.919	-100.507	-215.148	-231.580	-364.759
102.226	-81.882	-206.692	-215.309	-368.388
88.254	-113.662	-219.564	-246.454	-376.439
85.628	-126.124	-231.393	-263.161	-394.671
98.900	-121.503	-223.298	-253.910	-379.328
86.584	-106.522	-223.668	-244.879	-381.177
92.035	-140.822	-238.501	-271.331	-398.580
106.384	-150.207	-247.419	-282.124	-400.441
83.157	-91.639	-192.135	-235.351	-355.625
83.702	-111.862	-221.123	-246.117	-377.317
112.215	-116.459	-223.789	-247.167	-375.275
99.419	-125.380	-228.335	-268.886	-393.483
90.414	-81.465	-203.915	-235.773	-371.278
108.270	-130.459	-247.924	-268.625	-402.971
99.835	-113.460	-227.702	-248.914	-385.072
78.703	-105.837	-199.948	-262.974	-377.559
96.889	-129.070	-221.236	-268.986	-384.859
85.626	-121.159	-227.492	-261.196	-392.186
118.708	-84.670	-210.922	-228.656	-367.551
105.543	-121.826	-236.707	-255.472	-390.947
120.747	-112.162	-221.650	-256.660	-385.929
78.724	-151.578	-244.647	-276.834	-399.776
90.408	-97.506	-202.211	-240.643	-363.217
91.924	-117.089	-219.984	-259.787	-381.956
92.319	-144.030	-244.464	-285.264	-397.787
93.891	-150.420	-250.233	-282.494	-402.237
119.077	-114.064	-229.093	-251.438	-383.250
109.372	-141.699	-234.154	-280.274	-397.108
92.365	-103.291	-222.417	-238.644	-380.781
94.168	-105.837	-220.965	-243.803	-383.464
107.761	-129.945	-230.833	-255.317	-379.471
81.638	-137.658	-238.378	-276.724	-396.454
107.036	-113.390	-226.551	-269.758	-395.621
106.322	-98.602	-206.477	-241.272	-363.765
110.617	-107.808	-221.434	-242.272	-373.400
88.033	-103.215	-204.027	-238.728	-364.114
109.203	-119.047	-231.764	-250.863	-390.320
92.892	-114.016	-220.204	-247.824	-378.436
103.119	-122.600	-225.497	-268.687	-386.771
119.373	-95.539	-206.226	-228.773	-357.693
119.331	-96.707	-206.420	-230.407	-354.898
103.206	-121.593	-230.154	-279.848	-396.754
91.237	-135.870	-235.925	-260.767	-387.665
106.509	-118.657	-237.133	-270.474	-400.704
85.447	-98.673	-197.189	-243.139	-362.598
98.532	-108.540	-224.082	-249.443	-385.196
84.923	-135.296	-248.617	-263.226	-398.894
110.823	-122.630	-219.309	-263.448	-383.759
103.041	-122.589	-237.745	-242.038	-383.394
107.909	-112.476	-202.309	-259.416	-369.522
84.451	-98.777	-199.856	-230.949	-359.456
97.795	-132.246	-227.217	-275.734	-385.884
73.764	-103.211	-197.059	-247.138	-360.910
89.665	-143.468	-230.497	-276.482	-387.501
87.695	-93.043	-204.062	-236.974	-364.980
95.914	-141.782	-246.926	-254.236	-391.147
125.738	-7.274	-129.184	-155.145	-291.778
