# Supplementary material for: The role of charge in microdroplet redox chemistry
Source: Nat Commun. 2024 Apr 30;15:3670. doi: 10.1038/s41467-024-47879-0 (PMC11519639; doi:10.1038/s41467-024-47879-0)
Supplement: Supplementary file 4 — Source Data [file 41467_2024_47879_MOESM4_ESM.zip › final_data/vea_4_h3o.csv]

E_coulomb	E_cation_gas	E_cation	E_radical_gas	E_radical
24.905711428927994	-2751.4390313541	-2751.3620511481	-2751.5243695247	-2751.4878131971
26.629857568611584	-2751.4048588847	-2751.3263887717	-2751.5044033610	-2751.4695991867
22.17055338000247	-2751.4188220669	-2751.2906136420	-2751.5285323271	-2751.4376385053
26.891990186328034	-2751.4267854701	-2751.3467210349	-2751.5457272847	-2751.5073285424
27.38738411359985	-2751.4171096925	-2751.3308483513	-2751.5381854145	-2751.4965259612
22.50056613441258	-2751.4269882919	-2751.2939474061	-2751.5286917139	-2751.4295753353
19.228420452463542	-2751.4772631549	-2751.3871198590	-2751.5776057684	-2751.5167423643
29.780750355134142	-2751.4202421789	-2751.3320237989	-2751.5298758729	-2751.4866966000
18.50849754147835	-2751.5245710020	-2751.4537153641	-2751.6259837313	-2751.5847301281
26.951833365666328	-2751.4658821200	-2751.3789319067	-2751.5759253134	-2751.5339457146
23.92351298731173	-2751.4258367942	-2751.3375342610	-2751.5329036080	-2751.4832231352
26.623676232680676	-2751.4736799940	-2751.3752136400	-2751.5716734526	-2751.5154331934
28.92915188149916	-2751.3718770358	-2751.2789081854	-2751.4778693102	-2751.4287496359
26.41633366550447	-2751.3573558476	-2751.2609949509	-2751.4625119420	-2751.4135905290
26.15168336306076	-2751.3746388928	-2751.2870880542	-2751.4744396870	-2751.4263941910
18.27140631130924	-2751.4773651641	-2751.4103097015	-2751.5575434991	-2751.5203986876
18.257084228160064	-2751.4164138323	-2751.3463325639	-2751.5069607081	-2751.4669729087
24.996672778240203	-2751.4150476319	-2751.3419981192	-2751.5200216911	-2751.4844648995
24.802989621477483	-2751.5023754245	-2751.4342255522	-2751.5928323102	-2751.5653447493
22.60888777783561	-2751.4801747455	-2751.3634197545	-2751.5669943347	-2751.4864726697
21.412059533598153	-2751.3919874218	-2751.2954984551	-2751.4953689041	-2751.4343779962
23.702806265541632	-2751.4530778712	-2751.3828061167	-2751.5575550033	-2751.5278092525
23.636556368111172	-2751.3991689103	-2751.3358706287	-2751.5191400987	-2751.4904534439
22.894216259045496	-2751.4777928596	-2751.4060469597	-2751.5700284035	-2751.5359283047
37.28811626176912	-2751.5272851378	-2751.4323638298	-2751.6230868383	-2751.5851289268
19.894232110873155	-2751.4499246526	-2751.3760083090	-2751.5577761583	-2751.5141184786
30.98604881345794	-2751.4270346696	-2751.3362445557	-2751.5152888328	-2751.4750260829
20.086526188679102	-2751.4710083926	-2751.3965585637	-2751.5638901777	-2751.5274963246
23.227970098464983	-2751.3731714296	-2751.3055967165	-2751.4985679192	-2751.4689259295
26.524717139230717	-2751.4008324666	-2751.3261651769	-2751.5118318010	-2751.4834970340
27.048479704590715	-2751.4171907250	-2751.3300180253	-2751.5289831237	-2751.4852873701
23.25171735223758	-2751.4418977273	-2751.3421832833	-2751.5560770291	-2751.4944770669
24.683132275777545	-2751.4040886913	-2751.3309056530	-2751.5119156924	-2751.4791867850
25.849254582307044	-2751.3636741355	-2751.2670184778	-2751.4779068149	-2751.4192505744
19.829592361237076	-2751.4653588815	-2751.3896240028	-2751.5898559609	-2751.5441602917
20.35192327912967	-2751.4687635362	-2751.3425095062	-2751.5732552480	-2751.4787064528
32.079255742329245	-2751.4035606544	-2751.3177362625	-2751.5085743554	-2751.4690021555
27.23920619344277	-2751.4240052630	-2751.3239604401	-2751.5460586174	-2751.4913838955
33.52467113173953	-2751.3797804647	-2751.2796013517	-2751.4871506623	-2751.4415934327
24.487878386258444	-2751.4930731724	-2751.4219394440	-2751.6063104748	-2751.5757733616
18.483157405317264	-2751.4257525008	-2751.3532855025	-2751.5287281173	-2751.4844329557
25.288650264721266	-2751.3701435480	-2751.2925340504	-2751.4687765596	-2751.4359803025
13.44406402096737	-2751.4260892438	-2751.3300969135	-2751.5339578833	-2751.4988697534
17.04712581709861	-2751.4548277106	-2751.3852443697	-2751.5705481112	-2751.5277897156
24.383114471167953	-2751.4458910961	-2751.3733626942	-2751.5482085615	-2751.5162383166
42.21059445417052	-2751.4195616028	-2751.3099507168	-2751.5094396283	-2751.4808495941
20.14099795681116	-2751.4584891137	-2751.3828896905	-2751.5546441132	-2751.5121980669
23.374506827075862	-2751.4456807646	-2751.3365797404	-2751.5550241161	-2751.4817039364
20.245958736179883	-2751.4688551675	-2751.3380250280	-2751.5596588320	-2751.4609466523
22.778396260101665	-2751.4575178541	-2751.3851149557	-2751.5503462092	-2751.5163739846
24.266662303332954	-2751.4832738392	-2751.4115176652	-2751.5704671145	-2751.5377171902
18.156887168020386	-2751.4290059149	-2751.3604725451	-2751.5452416812	-2751.5076976534
23.01151848717556	-2751.3878428224	-2751.3000959723	-2751.4838895279	-2751.4372667415
22.179217059701344	-2751.4205428534	-2751.3603965652	-2751.5440071656	-2751.5166289171
22.816484350791054	-2751.4462215284	-2751.3320064366	-2751.5510689819	-2751.4760928824
27.049385646112672	-2751.3807187299	-2751.2949878348	-2751.4910787129	-2751.4450051839
31.861304543022793	-2751.4060321034	-2751.3188123964	-2751.5076585734	-2751.4725894355
26.459225160375087	-2751.4107429833	-2751.3337698304	-2751.5130049315	-2751.4772286202
25.86024367146346	-2751.4449223854	-2751.3676781395	-2751.5485124609	-2751.5094771310
23.794077262710328	-2751.4631240009	-2751.3944078840	-2751.5686789991	-2751.5407871046
17.87751482577032	-2751.4596104924	-2751.3964324677	-2751.5507386786	-2751.5223658112
22.874503487412483	-2751.4501380230	-2751.3840826485	-2751.5402750435	-2751.5124377481
23.703609190091008	-2751.4828945531	-2751.4106892684	-2751.5909735442	-2751.5615816315
29.67583710061658	-2751.3656061463	-2751.2661177174	-2751.4620896989	-2751.4098884798
24.65088070738547	-2751.4349518421	-2751.3633536217	-2751.5378686156	-2751.5041260059
33.465540081724924	-2751.4718154487	-2751.3794570094	-2751.5732510841	-2751.5330494890
21.637694348357655	-2751.4623995470	-2751.3919121150	-2751.5622445243	-2751.5279014486
26.49305756933036	-2751.4107441914	-2751.3129359116	-2751.5152816437	-2751.4616098130
23.176426880801607	-2751.4387234577	-2751.3376224153	-2751.5288037315	-2751.4647318617
21.83810497127623	-2751.4132192318	-2751.3069888124	-2751.5253206860	-2751.4572247795
21.760809712853046	-2751.3897216134	-2751.2813093806	-2751.4997269502	-2751.4278380393
22.761020505668576	-2751.5198702311	-2751.4526020987	-2751.6060869197	-2751.5758951281
25.33939523004005	-2751.4168310124	-2751.3413945458	-2751.5121228035	-2751.4792555943
40.80039750321864	-2751.4712364737	-2751.3914225894	-2751.5834843527	-2751.5611995816
17.417840285823893	-2751.4358081796	-2751.3689815696	-2751.5442112109	-2751.5072487770
24.737759499364874	-2751.5150930648	-2751.4464882295	-2751.6043117866	-2751.5777303469
28.730571451212423	-2751.4330679291	-2751.3487974258	-2751.5243205103	-2751.4853973345
25.137258356477528	-2751.3787468020	-2751.3096534787	-2751.4894000462	-2751.4580804712
38.4450652331156	-2751.4289748534	-2751.3319173377	-2751.5334899122	-2751.5011957081
26.85782996302129	-2751.4261469698	-2751.3355603642	-2751.5199289816	-2751.4701654907
34.626857297458045	-2751.4558893452	-2751.3502992869	-2751.5628415893	-2751.5221292202
23.641885220242337	-2751.3840377313	-2751.2907437135	-2751.4810130052	-2751.4231961315
18.30363240812307	-2751.3765804386	-2751.2596184142	-2751.4947316887	-2751.4057817447
22.10205624379794	-2751.4101152711	-2751.2901202550	-2751.5226083701	-2751.4382110903
25.043412150645	-2751.3937313910	-2751.3051229817	-2751.5007412859	-2751.4509675691
16.24034290923149	-2751.4850505305	-2751.4153065016	-2751.5894108639	-2751.5441889407
21.599394750468104	-2751.3929611909	-2751.3175388260	-2751.5012329283	-2751.4588932259
