# Supplementary material for: The role of charge in microdroplet redox chemistry
Source: Nat Commun. 2024 Apr 30;15:3670. doi: 10.1038/s41467-024-47879-0 (PMC11519639; doi:10.1038/s41467-024-47879-0)
Supplement: Supplementary file 4 — Source Data [file 41467_2024_47879_MOESM4_ESM.zip › final_data/vie_16_oh.csv]

E_coulomb	E_anion_gas	E_anion	E_radical_gas	E_radical
158.12148662847105	-2444.8761091302	-101734.5962081828	-2444.6248246833	-101734.4408573091
221.16844669448358	-2292.0452003691	-101342.0288909799	-2291.7859323187	-101341.8924439123
111.25481101826884	-2215.6022788462	-101298.6953063790	-2215.3518245884	-101298.5127446258
179.85957470408815	-2062.8215981266	-101448.7740656733	-2062.5421582916	-101448.6628626626
192.6823509397042	-2368.4363811432	-102229.4962338849	-2368.1845975617	-102229.3991189726
186.34961110710998	-2521.3024182356	-101835.4195102007	-2521.0393273769	-101835.2744905857
141.33597167436199	-2139.2935791674	-101381.1250957208	-2139.0213692095	-101380.9963374101
169.12771771989958	-2674.1565774732	-101930.8033576617	-2673.8990905774	-101930.6668427600
162.88484784342816	-2597.7081601176	-102187.1676612364	-2597.4493840905	-102187.0602535999
243.33656031161013	-2139.2135793972	-101406.3324875617	-2138.9371668170	-101406.2341263664
121.28086454160379	-2444.8898619905	-101710.8313318088	-2444.6504424285	-101710.7103761729
155.3788260056795	-1986.3577480429	-101379.1544294561	-1986.0931335957	-101379.0241893333
150.95702032590515	-2215.6498740243	-101772.0756708032	-2215.3748541403	-101771.9481862168
220.8432237770794	-2368.4450341274	-102219.0411694882	-2368.1874503927	-102218.9101333498
155.53570895087944	-2215.6106988695	-101623.6727977708	-2215.3596203566	-101623.5649074852
135.68900085456133	-2292.0557469635	-101651.6213484935	-2291.8188312759	-101651.4997376192
170.19260238200368	-2368.5048935724	-101885.0143510248	-2368.2619916939	-101884.9015247524
114.27466518018406	-2062.7705730569	-102072.7745156825	-2062.4836535445	-102072.6172794346
191.0904318567401	-2444.9240763062	-101652.5084828624	-2444.6624050119	-101652.4067054258
142.80494216421238	-3667.0851231560	-102953.2770385509	-3666.9302510381	-102953.1953890925
207.6210030669674	-2444.9012038114	-101887.4207171002	-2444.6480762048	-101887.3236430995
193.3365222175158	-2368.5032805665	-101988.1592083808	-2368.2251213930	-101988.0360495461
198.84074225395923	-2368.4903522222	-100809.4479011959	-2368.2226335213	-100809.3402740699
184.05099607531938	-2368.3881008447	-102314.7837537044	-2368.2297390749	-102314.7981676980
173.42359758173598	-2139.2165113478	-101568.7330033355	-2138.9419054590	-101568.5817620726
209.46446158689747	-2444.8479695912	-101954.1485513210	-2444.5871534997	-101954.0659649817
168.1981787686366	-2062.7725913405	-101645.1063446805	-2062.5099897021	-101645.0007028113
150.28076710000153	-2292.0951016232	-101964.0493938270	-2291.8305325126	-101963.9279107317
203.61204571709752	-2444.9254645949	-101500.5712993657	-2444.6556708881	-101500.4766686886
205.85672709922568	-2139.2377373990	-101364.0862399912	-2138.9923257895	-101363.9990489162
154.08077103887462	-2292.0457382761	-101835.7484068453	-2291.7856337805	-101835.6358615372
150.1352238333294	-2368.4827296635	-101767.2829820270	-2368.2000177867	-101767.1344049342
114.1258182849276	-2292.0531608519	-101585.2595417424	-2291.7796830845	-101585.1054087488
148.61996901255927	-2139.1983520761	-101483.4271296384	-2138.9484306119	-101483.3173481930
159.1578190021313	-2215.6609527865	-101902.3744891750	-2215.4072084374	-101902.2790162049
188.46486355039443	-2521.3255158138	-101789.4320619398	-2521.0484245763	-101789.3169221161
163.8727348129916	-2674.1847975700	-101587.0416443079	-2673.9190992318	-101586.9265148068
130.7612655006599	-2292.0438829522	-101729.1300949170	-2291.7972267399	-101728.9779846783
154.4366471197669	-2215.6240713160	-101599.5544686067	-2215.3593950575	-101599.4249325700
119.03578206393438	-2444.9489480230	-101307.4218732637	-2444.6850131597	-101307.2500456529
142.10667171631218	-2368.4593829249	-101491.8432751788	-2368.1904257551	-101491.7262722518
156.80499376655632	-2444.9077885580	-102209.0269122797	-2444.6585615388	-102208.9200199664
153.81357975966588	-3819.9500777031	-103145.4185629315	-3819.7831421909	-103145.3636481841
169.87755116704213	-2291.9737439569	-101946.2061989973	-2291.7112581375	-101946.0856963050
175.64773841765515	-2521.3310556475	-101775.5089407613	-2521.0595347726	-101775.3871704734
142.5584048486967	-2521.3760312965	-102066.5502766521	-2521.1042027988	-102066.4395947049
203.18861731765128	-2521.3387975048	-102357.8605484486	-2521.0846685643	-102357.7616817822
173.3309120518837	-2139.1971201872	-101391.9508466976	-2138.9481617892	-101391.8608257936
153.11301298181957	-2292.0738856438	-101957.1809328738	-2291.8112432143	-101957.0647680159
154.7182795139294	-2139.2132998629	-101374.7575127056	-2138.9671322966	-101374.6553325538
172.47513218174927	-2368.5385869512	-101727.0873431323	-2368.2676726958	-101726.9762289793
184.09783981766887	-2597.7510294758	-101585.4167985102	-2597.4989754131	-101585.2963021446
173.76277280295716	-2139.2348923108	-101710.2491566383	-2138.9766815319	-101710.1400841229
217.9726781656441	-2368.5400264126	-101976.1377776741	-2368.2921328849	-101976.0759535270
238.36924890269472	-2292.0760605656	-101399.4096947577	-2291.8282382746	-101399.3248041330
136.15712704447287	-2368.4609640675	-101750.1207562960	-2368.2146933179	-101749.9956623116
139.62039135746386	-2750.5828875522	-102347.2976615194	-2750.3321046560	-102347.1951597042
110.86948718721501	-2292.1099043747	-101949.9132652392	-2291.8597944354	-101949.7489364067
185.51840332231907	-2368.5095662793	-101600.3585525127	-2368.2438358459	-101600.2464639203
153.97601914654905	-4278.4675229057	-103276.6188618265	-4278.2849174732	-103276.5759474337
201.0950468274139	-2444.9428454185	-101977.3296977954	-2444.6665167814	-101977.1688258598
126.93509268815461	-2368.4784625158	-101756.4275192735	-2368.2070623337	-101756.2756564491
181.88625329438682	-2292.0283964074	-101913.4393160472	-2291.8688782869	-101913.4409387747
197.57480124122802	-2368.5218384237	-101910.3807407204	-2368.2543941781	-101910.2730669481
181.77335367639986	-2292.0673079866	-101787.2644163611	-2291.7987179153	-101787.1459457918
178.53839873678936	-2444.9012142824	-101822.1247224711	-2444.6363677804	-101822.0244472197
144.8473354507172	-2292.0607889863	-101443.8879556230	-2291.7972021122	-101443.7620949684
151.79199796725152	-2368.5053628118	-101822.6459436527	-2368.2459584588	-101822.5564588594
149.8167425349145	-3896.4009837570	-103017.4337749879	-3896.2121719799	-103017.3848518748
169.88977295036906	-2368.4642395837	-101914.1964878955	-2368.2169159845	-101914.0773993090
176.31840467934404	-2674.1400536359	-101934.0952589697	-2673.8901432157	-101933.9433773924
148.12565044716533	-2368.4918226645	-101353.5723564189	-2368.2693553743	-101353.4510730103
161.99866629330543	-1909.9568358032	-101343.6879319598	-1909.7145198001	-101343.6054017646
114.0178860590121	-2368.5162968875	-101859.0623302229	-2368.2624363001	-101858.9367477706
197.1996904844413	-2444.8976917595	-101918.1469989142	-2444.6381108442	-101918.0145896754
197.96502808375087	-2368.4631053052	-101730.5153407219	-2368.2147250877	-101730.4231665554
135.58186906942422	-2444.9195438885	-101577.6803013240	-2444.6573619558	-101577.5490096644
191.73814990098117	-2292.0598332702	-101562.2200617471	-2291.8082019227	-101562.1305287540
178.26868387137054	-2292.0780715888	-101806.9946439631	-2291.8034731261	-101806.8757728407
179.99400117971052	-2597.7051351710	-101709.7313688661	-2597.4307319284	-101709.6123953357
182.14023523523574	-2139.2428796817	-100915.1951898286	-2138.9859204175	-100915.0752121776
220.0943214194394	-2521.3687880827	-101706.6428945651	-2521.1122063708	-101706.5164269491
209.61580937262772	-2368.5010732018	-101921.4725003011	-2368.2397265773	-101921.3602896700
223.97902024375287	-2139.1802000623	-101298.2229771108	-2138.9343138878	-101298.1388641039
147.13965273275508	-2444.8983242351	-101796.3744361091	-2444.6092457337	-101796.2443216804
150.73436428071912	-1986.4103554528	-101443.8826433591	-1986.1454732941	-101443.7536284117
205.69927480022855	-2521.2883908888	-101872.8350971431	-2521.0087876790	-101872.7276342094
120.74769805811576	-2597.6899994043	-101723.2072213865	-2597.4441622663	-101723.0263822292
131.802762980938	-2444.8170309533	-101841.9566814616	-2444.5990229263	-101841.8533844390
128.74472063172993	-2444.9175289473	-102021.6911713095	-2444.6810204505	-102021.5406865468
174.40725194006126	-2521.2970195560	-101784.2199532878	-2521.0108041770	-101784.0979855374
165.89545047690874	-2215.6614934597	-101261.7936939140	-2215.4076028294	-101261.6538414333
124.29285725125592	-2215.6860724066	-101419.9417482001	-2215.3877101442	-101419.7518912718
138.314951371017	-2215.6181129559	-101807.2090589087	-2215.3636293663	-101807.0529039743
147.4847334998478	-2292.1159255045	-101397.5942004078	-2291.8522696980	-101397.4736370417
