# Supplementary material for: The role of charge in microdroplet redox chemistry
Source: Nat Commun. 2024 Apr 30;15:3670. doi: 10.1038/s41467-024-47879-0 (PMC11519639; doi:10.1038/s41467-024-47879-0)
Supplement: Supplementary file 4 — Source Data [file 41467_2024_47879_MOESM4_ESM.zip › final_data/all_enthalpy_energies_2_OH.csv]

E_OH_no_water	E_W35_gas	E_W35_solv	E_W35_OH_gas	E_W35_OH_solv
-15.894	-98.193	-199.183	-243.595	-368.924
-20.754	-110.706	-209.833	-234.152	-359.518
-24.383	-161.381	-254.806	-296.454	-414.035
-14.929	-114.086	-224.853	-267.685	-398.391
-15.865	-101.417	-197.253	-231.509	-347.861
-23.974	-143.286	-238.189	-288.146	-404.325
-26.823	-110.867	-206.319	-253.984	-370.141
-27.985	-122.935	-231.391	-261.735	-388.953
-32.171	-129.843	-240.867	-271.005	-405.560
-12.877	-72.437	-176.689	-228.859	-348.132
-17.234	-94.163	-200.267	-234.417	-359.680
-22.155	-101.305	-209.987	-245.969	-377.426
-17.602	-130.573	-236.642	-275.091	-398.225
-22.010	-104.271	-214.373	-257.978	-381.744
-18.939	-123.395	-231.046	-255.684	-384.702
-28.504	-134.759	-229.792	-281.164	-396.162
-26.336	-121.150	-227.136	-266.783	-390.883
-38.974	-121.167	-230.976	-247.163	-380.499
-14.055	-114.156	-237.282	-255.515	-390.175
-16.362	-108.250	-215.905	-246.316	-376.625
-10.227	-144.384	-242.270	-284.556	-401.042
-22.196	-135.549	-219.140	-266.160	-373.465
-28.368	-136.221	-244.779	-264.652	-397.136
-18.826	-129.044	-226.346	-275.796	-384.978
-19.225	-132.706	-239.496	-271.976	-406.932
-21.567	-102.241	-206.782	-259.019	-377.842
-10.668	-121.873	-229.079	-272.693	-395.593
-20.102	-79.681	-194.451	-213.306	-351.252
-21.990	-118.693	-228.276	-255.765	-389.950
-23.920	-149.597	-248.354	-290.950	-414.598
-20.346	-137.777	-226.337	-270.458	-385.921
-22.780	-119.015	-224.404	-255.841	-380.400
-17.025	-76.773	-202.114	-217.546	-361.186
-35.056	-130.822	-230.613	-261.788	-387.627
-24.907	-107.003	-229.325	-240.003	-378.524
-20.254	-118.178	-215.614	-253.729	-374.121
-26.999	-100.883	-206.679	-251.810	-372.094
-18.597	-79.656	-188.551	-236.960	-367.161
-27.004	-124.753	-209.030	-273.283	-377.009
-16.368	-131.362	-232.678	-269.945	-390.568
-25.215	-117.860	-223.453	-265.882	-391.632
-21.650	-101.047	-209.021	-242.496	-371.688
-22.816	-152.537	-246.859	-300.500	-412.695
-29.273	-124.667	-227.507	-248.491	-381.135
-27.425	-130.255	-233.702	-263.183	-389.291
-37.040	-88.802	-204.538	-217.270	-360.080
-25.103	-148.507	-236.797	-281.919	-395.557
-30.357	-113.096	-223.083	-248.709	-378.969
-23.918	-101.222	-204.195	-253.709	-375.084
-27.733	-128.413	-220.310	-273.772	-389.977
-26.855	-120.716	-229.020	-256.550	-384.067
-32.135	-167.980	-260.599	-295.497	-411.720
-23.100	-132.269	-232.719	-277.087	-393.825
-34.751	-129.149	-232.429	-260.764	-390.661
-34.572	-129.149	-232.429	-260.764	-390.661
-12.325	-133.303	-240.478	-273.007	-401.036
-28.086	-125.082	-217.062	-265.319	-381.839
-19.465	-131.926	-220.292	-273.561	-383.969
-15.255	-114.172	-226.245	-248.014	-378.511
-15.304	-103.032	-220.272	-241.948	-376.015
-17.294	-108.736	-210.766	-259.812	-380.786
-33.630	-116.080	-217.388	-248.768	-376.867
-22.445	-113.187	-211.188	-244.847	-369.177
-25.841	-112.570	-224.891	-257.837	-390.216
-27.270	-129.052	-231.337	-258.370	-382.827
-37.227	-127.538	-232.360	-255.699	-390.102
-22.323	-140.611	-240.619	-281.465	-397.603
-27.445	-85.972	-189.702	-216.209	-346.050
-32.124	-127.362	-225.450	-267.152	-384.829
-23.333	-113.466	-214.467	-257.452	-375.595
-25.894	-97.265	-204.898	-250.523	-373.535
-28.084	-74.101	-183.438	-203.178	-339.639
-25.095	-102.742	-208.567	-240.462	-371.824
-12.422	-138.925	-232.402	-286.868	-395.886
-10.836	-132.596	-241.394	-285.459	-407.287
-18.201	-94.191	-196.618	-246.557	-368.432
-21.723	-101.079	-222.951	-247.518	-379.951
-27.510	-133.267	-226.781	-265.200	-382.240
-31.500	-119.252	-223.900	-254.031	-378.639
-28.781	-121.812	-228.448	-244.211	-375.651
-29.843	-101.151	-210.180	-236.979	-371.990
-24.275	-112.432	-202.685	-245.599	-357.015
-21.829	-127.931	-224.461	-276.239	-391.301
-13.293	-83.900	-190.744	-241.510	-360.497
-27.987	-130.343	-234.433	-263.728	-390.916
-23.084	-122.961	-242.264	-258.630	-394.837
-36.392	-142.198	-239.884	-281.161	-401.150
-17.014	-120.440	-239.732	-231.011	-375.339
-30.827	-128.150	-234.082	-258.677	-392.653
-34.395	-114.371	-224.793	-252.236	-380.751
-27.221	-107.372	-209.287	-251.276	-377.125
-16.811	-146.060	-239.755	-291.334	-408.267
-27.070	-132.919	-234.377	-271.831	-389.331
-29.022	-140.931	-245.899	-269.701	-395.857
-16.764	-137.660	-230.721	-269.403	-382.781
-25.069	-105.101	-222.660	-241.946	-383.527
-20.170	-103.571	-211.260	-239.751	-367.287
-23.701	-149.597	-248.354	-290.950	-414.598
-30.498	-137.075	-232.451	-284.694	-404.448
-23.367	-132.269	-232.719	-277.087	-393.825
