# Supplementary material for: The role of charge in microdroplet redox chemistry
Source: Nat Commun. 2024 Apr 30;15:3670. doi: 10.1038/s41467-024-47879-0 (PMC11519639; doi:10.1038/s41467-024-47879-0)
Supplement: Supplementary file 4 — Source Data [file 41467_2024_47879_MOESM4_ESM.zip › final_data/vie_6_oh.csv]

E_coulomb	E_anion_gas	E_anion	E_radical_gas	E_radical
62.607433601301054	-2215.6231310128	-100240.8800209254	-2215.3647854131	-100240.6075308940
71.73411770287561	-2521.2932429448	-100735.8392175637	-2521.0340670045	-100735.6026803234
53.73435703981632	-2368.4322863767	-100415.1469143817	-2368.1857759721	-100414.9232539889
47.56222106245657	-2215.6632696213	-100387.8362062688	-2215.4152828177	-100387.5557605696
54.68294966100611	-2292.0760533961	-100747.6957217359	-2291.8083735082	-100747.4497857668
55.34589054584037	-2368.5066356329	-100597.1580561093	-2368.2440226948	-100596.9149985266
58.35747643037137	-2139.1751340350	-100356.1569196054	-2138.9303705886	-100355.9207111696
60.4772152390379	-2292.0807268577	-100817.9283445685	-2291.8096972519	-100817.6695984797
46.17888963674881	-2215.6284546458	-100576.1553784072	-2215.3825078757	-100575.9041443430
64.85045306479822	-2292.0582267762	-100808.6941836005	-2291.7964522759	-100808.4471562657
50.320868056713124	-2292.0312084584	-100941.1060592470	-2291.7750483665	-100940.8475425397
52.56181072680239	-2521.2499358489	-100597.5678102120	-2520.9908528247	-100597.3269240266
69.22556136508652	-2292.1200824256	-100642.7181333632	-2291.8644839064	-100642.4430283835
63.556756137920814	-2444.8824988603	-100907.4027404095	-2444.6344463358	-100907.1464293425
60.64666984946886	-2139.2052471482	-100594.3058438194	-2138.9368365002	-100594.0420804429
46.65755687312304	-2521.3195280299	-100601.6356979050	-2521.0479976474	-100601.3515021681
51.63171319828201	-2215.6556010293	-100149.9219138871	-2215.3801680954	-100149.6596643210
62.1497524121617	-2444.9429872108	-100595.1684439475	-2444.6880175140	-100594.9164796688
60.32724237992686	-2444.9676004645	-100733.5444499378	-2444.6809625932	-100733.2731800453
59.36563641674907	-2444.9222635292	-100607.0406131027	-2444.6665515650	-100606.7983556012
53.67292789917178	-2292.0711952631	-100425.3159412116	-2291.7890147532	-100425.0351728167
69.20295611618626	-2292.0928639100	-100256.6570626364	-2291.8367529901	-100256.4313857742
50.680386831755285	-1986.3871381474	-100304.8574939362	-1986.1443589566	-100304.5955807466
45.7999380515048	-2368.4815803172	-100967.4544096164	-2368.2378944565	-100967.1890947445
51.615840660341405	-2139.2057685265	-99961.2994184119	-2138.9266982250	-99961.0330033543
65.23373690325413	-2444.9193751484	-100719.0019703263	-2444.6621543554	-100718.7150146679
56.88300515314891	-2444.9150463034	-100583.5022583044	-2444.6753906858	-100583.2745308208
57.751565879207526	-2444.9135968426	-100539.0319673522	-2444.6497408107	-100538.7969660120
45.60917480482168	-2444.8499142066	-100677.1592774021	-2444.6085749106	-100676.9091061815
54.1566623516899	-2597.7739307391	-100896.0312583292	-2597.5175928629	-100895.7628264084
75.89430829180473	-2368.4520394451	-100552.6404150815	-2368.1784305376	-100552.3992307594
51.04901376215403	-2139.2064219078	-100499.5794406939	-2138.9306960555	-100499.3165701047
55.3099351348318	-2750.6153881643	-100933.2877765875	-2750.3513412334	-100932.9951156672
63.521696054749675	-2444.9401361702	-100502.4774578435	-2444.6768279676	-100502.2449377218
69.27215500893016	-2292.0166617576	-100840.7675149033	-2291.7779507085	-100840.5169720983
66.83543713243006	-2215.6841582852	-100558.1133374131	-2215.4121996165	-100557.8354079850
67.30555037796366	-2444.8725154497	-100445.7540636547	-2444.6213793327	-100445.4674555108
62.56814233249625	-2215.6408390256	-100393.6450685931	-2215.3811163730	-100393.4007605718
55.64467927838734	-2674.2336863604	-100756.8285439958	-2673.9702963473	-100756.5442062880
70.38202203517547	-2444.8757215861	-100661.4778752235	-2444.6204369251	-100661.2343262591
65.68940499695114	-2368.4840808873	-100837.7121262743	-2368.2266859918	-100837.4534901120
55.878286644542506	-2368.4824275063	-100571.6595627030	-2368.2292354548	-100571.4120272072
62.58495028271292	-2444.9747928858	-100458.7515363056	-2444.6921694595	-100458.4943184473
58.37982881220136	-2062.8104964637	-100279.4039761392	-2062.5606078611	-100279.1177880734
65.59451537072265	-2444.9258896319	-100900.4653753656	-2444.6685804293	-100900.2100198213
53.44392928772966	-2368.4806097018	-100622.1339904673	-2368.2136426870	-100621.8315635977
50.92380629567226	-2139.2074452576	-100378.4314767738	-2138.9846534893	-100378.1649934173
79.27983091848597	-2292.0713048442	-100624.8642660120	-2291.8000079324	-100624.6173765362
62.01722772285674	-2521.3249423310	-100669.0785801664	-2521.0602668906	-100668.7869157039
71.81285619926112	-2368.4863886494	-100536.3885219579	-2368.2218977433	-100536.1421931952
63.91848140765231	-2215.6434708825	-100488.3732195700	-2215.3575164328	-100488.1038451322
67.30555037796366	-2444.8725154498	-100440.3888383796	-2444.6213793327	-100440.1018937456
57.92351479083817	-2521.3319214050	-100704.0113270266	-2521.0699721469	-100703.7706478358
60.80214406138156	-2368.4814518634	-100494.4731756321	-2368.2146237876	-100494.2382319292
51.0298638353779	-2292.0232723492	-100360.7954914634	-2291.7807714024	-100360.5582560218
46.006506217831145	-2062.7712423683	-100582.5535070188	-2062.5105484538	-100582.2952992645
51.07435182933392	-2215.6767645178	-100102.7580839877	-2215.4133816019	-100102.4988702369
38.48247598959069	-2062.7534574832	-100513.9937047063	-2062.4955524457	-100513.7383699762
65.62984108305653	-2368.4674591839	-100506.7154475856	-2368.2038084706	-100506.4631759817
50.45064176508914	-2215.5852963874	-100451.1208292383	-2215.3236995959	-100450.8714098435
57.381810939505655	-2521.2744796368	-100617.3057430070	-2521.0248645735	-100617.0399175560
84.86542317812173	-2215.6443413108	-100230.6442573710	-2215.3890903970	-100230.4068030316
66.20783993288093	-2521.3144630205	-100889.6241947896	-2521.0354843629	-100889.3741194329
59.895048211885594	-2368.3872076783	-100721.1517301639	-2368.1665164561	-100720.9053315659
72.31222871689737	-2368.4750523895	-100607.8744732457	-2368.2251089060	-100607.6302615100
55.663533341319756	-2674.1990664657	-100933.7301147656	-2673.9281613135	-100933.4871224063
67.39190838459952	-2521.3387158380	-100706.1401802869	-2521.1069567594	-100705.8983193080
45.09535512471163	-2215.6140746501	-100373.0427372134	-2215.3515586375	-100372.7703065098
55.73100742541914	-2444.9036904380	-100444.9049948708	-2444.6322499119	-100444.6488994041
63.29016713061442	-2597.7633580475	-100955.6563483575	-2597.4937952794	-100955.3818631106
66.12628863175601	-2521.3773124720	-100874.3875017320	-2521.1033886528	-100874.0965381057
57.52318150690039	-2368.4553474278	-100669.5788964629	-2368.2038400313	-100669.3487395456
51.604817660962965	-2444.9383840545	-100403.2766459259	-2444.6782900401	-100403.0173907863
66.45325557503503	-2062.8024974953	-100466.9596740477	-2062.5366762989	-100466.7074695105
55.248272383094566	-2139.2046213463	-100273.2930848968	-2138.9346058805	-100273.0159818039
60.61957317551814	-2597.7615857548	-100887.6609314551	-2597.4986074612	-100887.4221159304
60.31651848720312	-2597.7492621458	-101039.5335728531	-2597.4942435221	-101039.2646498058
69.90252203316184	-2292.0707477949	-100746.6906056232	-2291.8009239967	-100746.4360842917
65.220529989507	-2215.6761018167	-100483.5256728886	-2215.4037796312	-100483.2681549002
45.059302577007	-2139.1951097840	-100396.0314514901	-2138.9434960528	-100395.7738283746
61.730205156317616	-2444.9246329498	-100569.1919113683	-2444.6677692253	-100568.9559473874
57.93873281533987	-2215.6456399339	-100552.3691808554	-2215.3907887665	-100552.1131913643
