# Supplementary material for: The role of charge in microdroplet redox chemistry
Source: Nat Commun. 2024 Apr 30;15:3670. doi: 10.1038/s41467-024-47879-0 (PMC11519639; doi:10.1038/s41467-024-47879-0)
Supplement: Supplementary file 4 — Source Data [file 41467_2024_47879_MOESM4_ESM.zip › final_data/vie_1_OH.csv]

E_anion_gas	E_anion	E_radical_gas	E_radical
-2292.0776666082	-100042.6454943494	-2291.8126384969	-100042.3181745274
-2521.3484280329	-100069.7082221053	-2521.0852509723	-100069.3685357043
-2292.0424305380	-100076.4994839807	-2291.8028315833	-100076.1947856815
-1986.3881048681	-99794.9252374416	-1986.1238069166	-99794.5990357085
-2292.1172852363	-100234.5786263117	-2291.8230656557	-100234.2425177687
-2444.8748942781	-100381.0829560082	-2444.6074404103	-100380.7640287837
-2292.0333046389	-100067.1015303547	-2291.8181249224	-100066.7910961946
-2215.6389028547	-99975.7747024107	-2215.3553968529	-99975.4432286924
-2444.8620017011	-100159.0315847137	-2444.6222076546	-100158.7343857095
-2521.2871580293	-100626.6467583580	-2521.0262964603	-100626.2855757897
-2215.6523054799	-99748.3010119277	-2215.4016084175	-99747.9725109053
-1986.3749007698	-99857.1095084757	-1986.1391490554	-99856.8089078230
-2444.8998614957	-100047.7083549142	-2444.6426490330	-100047.3811449624
-2368.4818860073	-99990.0188674897	-2368.2137164185	-99989.6905738724
-2215.6486622740	-100173.9514922190	-2215.4115913042	-100173.6501769979
-2444.9156510927	-99931.7068841300	-2444.6673055996	-99931.3768718651
-2444.8900280192	-100410.1563799654	-2444.6296655801	-100409.8260612395
-2444.9062458542	-100379.8508671818	-2444.6787280800	-100379.5704017679
-2521.3484280328	-100071.9598058199	-2521.0852509723	-100071.6195961851
-2292.0083707230	-100023.1867831784	-2291.7549215863	-100022.8749324711
-2521.3258622752	-100819.5500966034	-2521.0594798726	-100819.2396665351
-2292.0556017711	-100179.3472407282	-2291.8020623280	-100179.0303171666
-2444.9232352857	-100356.8259650360	-2444.6565469138	-100356.5173920832
-2444.8983067541	-100091.4592088148	-2444.6445345570	-100091.1482835355
-2368.4421835751	-100272.9048032706	-2368.1842269854	-100272.5723792498
-2521.3664830137	-100190.3508685021	-2521.0963174253	-100190.0174268150
-2368.5036746291	-100178.6536713792	-2368.2297676370	-100178.3142272324
-2062.8022351362	-99609.4093662983	-2062.5418730683	-99609.0768210757
-2368.4805050373	-100092.8321962468	-2368.2473614042	-100092.5088609334
-2215.6517184358	-99895.5607185552	-2215.3816574739	-99895.2273821748
-2368.5102029724	-99980.7404331888	-2368.2472496450	-99980.4298786813
-2368.4783544490	-100400.0848893097	-2368.2196108470	-100399.7602571820
-2521.3422555802	-100297.0611410296	-2521.0800138823	-100296.7343714477
-2521.3090843543	-100068.7112682170	-2521.0651793503	-100068.3817660204
-2368.5303782921	-100312.3349018832	-2368.2714615198	-100312.0055279336
-2292.0531552839	-100203.1337827017	-2291.7969303385	-100202.7961589023
-2521.3291793323	-100038.7120591193	-2521.0411486148	-100038.3757625272
-2292.0409407671	-100224.1207183035	-2291.7746757867	-100223.8046974553
-2597.7670593370	-100131.4833293805	-2597.4829711336	-100131.1369276387
-2444.9492315265	-100405.5703489523	-2444.6926246544	-100405.2591983523
-2444.9251209331	-100436.9277107132	-2444.6596417952	-100436.6163213838
-2674.2269697598	-100358.0690392595	-2673.9380918626	-100357.7361281835
-2215.6278589712	-100160.9311527204	-2215.3701116994	-100160.6144040271
-2597.7896534662	-100224.6123764640	-2597.5026969820	-100224.2594453712
-2444.9292066819	-100391.0841130456	-2444.6534890597	-100390.7499132568
-2444.9055247905	-99993.0324390013	-2444.6255108061	-99992.6823463000
-2444.8516986670	-99795.6823760453	-2444.6072371562	-99795.3597424939
-2368.5199000294	-99959.8266595514	-2368.2686227825	-99959.4999955392
-2521.3222380253	-100662.0198534630	-2521.0436789801	-100661.6450225850
-2292.0506684139	-99857.2283231447	-2291.7822490796	-99856.8987713449
-2597.7581361752	-100257.4990264207	-2597.4923854357	-100257.1785193753
-2215.6395975807	-100011.6403780708	-2215.3828607292	-100011.2941416870
-2444.8695521629	-100722.6248520108	-2444.6211595243	-100722.3161961355
-2444.9300070842	-100048.8623512641	-2444.6698595614	-100048.5206187390
-2368.4753440675	-100359.8096724520	-2368.2324037097	-100359.4932146952
-2444.8900547230	-100518.3522849397	-2444.6280590095	-100518.0232363549
-1986.3886186026	-99624.7343625706	-1986.1077058750	-99624.3875477563
-2215.6269530210	-99782.2379910192	-2215.3837285226	-99781.9228897455
-2139.2389730811	-100065.1785798302	-2138.9798296933	-100064.8663034995
-2215.6173274468	-100184.0046601903	-2215.3918817390	-100183.6976620154
-2062.8079734721	-100259.6034513677	-2062.5448093040	-100259.2806302763
-2368.4923081718	-99999.8023591102	-2368.2365670656	-99999.4746172099
-2292.0371381531	-100023.5338493612	-2291.7761979144	-100023.1693680644
-2292.0140637575	-100155.8079407920	-2291.7416579794	-100155.4825430098
-2521.2856266142	-100185.5634161178	-2521.0330842940	-100185.2549135445
-2597.7654864402	-100636.2656620454	-2597.4974317119	-100635.9386371846
-2368.4767999228	-99968.4340148333	-2368.1963744764	-99968.0932488941
-2215.6379081284	-100073.8728083604	-2215.3782874245	-100073.5471872415
-2062.8092817549	-100024.8246681644	-2062.5313088117	-100024.4937137163
-2062.7558179913	-99919.2180519693	-2062.5117831206	-99918.9057138276
-2215.6165335570	-99830.8049693300	-2215.3711948005	-99830.4924587395
-2444.9273935442	-100049.0011368760	-2444.6532329432	-100048.6690366339
-2444.8936621465	-99858.8785804403	-2444.6245602462	-99858.5489917063
-2292.0807476481	-100402.4311769016	-2291.8318374724	-100402.1235371086
-2368.4619048968	-100064.1490722579	-2368.2040992986	-100063.8284821410
-2444.8936621465	-99861.2373908040	-2444.6245602462	-99860.9080972992
-2139.1624020275	-100224.4072391785	-2138.9198443718	-100224.0903907876
-2521.3541015299	-100333.8999505147	-2521.0785303162	-100333.5295873093
-2292.0840965141	-100061.4622124779	-2291.8206466252	-100061.1408325220
-2215.6808466521	-99931.1672338280	-2215.4325333107	-99930.8264106857
-2597.6988647588	-100287.4027717208	-2597.4750335904	-100287.0760041947
-2368.5365959758	-99893.1689130547	-2368.2750540185	-99892.8515019321
-2597.8014029350	-100182.3345597194	-2597.5131896726	-100181.9820195811
-2292.0694766432	-100114.1608898347	-2291.7915814531	-100113.8274680902
-2215.6829718248	-99815.1030632724	-2215.4094926973	-99814.7643491199
-2368.5106190374	-100567.0370000035	-2368.2431392037	-100566.7145442408
-2521.2605574955	-100230.8114417658	-2520.9941922849	-100230.4871997038
-2062.7932890647	-99934.2770133414	-2062.5456841945	-99933.9642439315
-2444.9675343159	-100063.9419524195	-2444.7160307333	-100063.6093488480
