# Supplementary material for: The role of charge in microdroplet redox chemistry
Source: Nat Commun. 2024 Apr 30;15:3670. doi: 10.1038/s41467-024-47879-0 (PMC11519639; doi:10.1038/s41467-024-47879-0)
Supplement: Supplementary file 4 — Source Data [file 41467_2024_47879_MOESM4_ESM.zip › final_data/all_enthalpy_energies_pure_water.csv]

E_W35_gas	E_W35_solv
-156.894	-253.404
-135.481	-230.436
-117.293	-224.970
-131.313	-234.718
-152.547	-260.910
-183.434	-271.510
-164.097	-266.458
-150.082	-240.367
-139.017	-234.420
-180.088	-276.401
-155.004	-256.759
-165.726	-267.539
-135.242	-243.621
-177.614	-282.376
-147.528	-253.249
-176.829	-268.322
-190.403	-292.309
-117.653	-204.643
-150.973	-250.950
-142.186	-238.051
-156.961	-247.087
-196.254	-290.627
-158.607	-267.443
-137.672	-243.651
-163.056	-257.248
-140.895	-249.924
-160.147	-261.414
-144.087	-256.233
-148.756	-249.728
-138.746	-249.955
-130.162	-228.340
-182.615	-271.822
-167.298	-264.208
-158.718	-248.685
-151.281	-260.359
-131.790	-232.445
-186.688	-279.491
-168.098	-259.304
-153.943	-262.971
-155.003	-251.431
-169.751	-263.300
-170.168	-270.240
-164.466	-256.892
-191.879	-291.819
-181.818	-287.127
-192.836	-285.923
-170.042	-259.139
-159.314	-267.900
-132.652	-233.026
-146.717	-275.353
-189.167	-287.283
-128.101	-230.506
-153.626	-253.096
-133.705	-239.809
-148.111	-255.031
-174.867	-268.693
-173.511	-266.853
-139.474	-244.058
-171.057	-270.373
-181.637	-272.672
-134.859	-233.923
-178.210	-280.803
-185.806	-270.680
-144.336	-267.995
-142.639	-248.226
-161.046	-259.684
-118.108	-225.619
-174.108	-274.448
-149.952	-256.596
-173.701	-287.076
-137.734	-236.326
-164.209	-260.353
-99.522	-213.162
-176.133	-273.122
-160.417	-275.661
-191.535	-282.988
-144.653	-254.109
-111.946	-227.399
-142.991	-244.934
-161.509	-256.222
-157.029	-258.841
-102.210	-208.659
-149.937	-265.460
-169.592	-273.306
-164.011	-260.868
-168.649	-271.766
-156.449	-260.755
-163.950	-266.766
-165.937	-273.858
-179.961	-281.166
-174.671	-270.026
-168.037	-263.557
-141.465	-244.526
-154.067	-252.299
-168.475	-276.344
-177.041	-280.324
-113.294	-235.202
-175.416	-277.753
-166.640	-273.534
-126.063	-225.409
-150.471	-249.462
-163.771	-273.706
-162.768	-267.925
-130.370	-240.449
-147.175	-261.492
-163.799	-267.350
-154.157	-248.163
-129.195	-235.606
-116.000	-214.877
-161.743	-258.832
-149.252	-244.333
-153.750	-255.011
-190.235	-280.474
-106.451	-221.734
-194.853	-290.215
-145.957	-246.520
-134.741	-244.749
-146.429	-249.817
-196.506	-279.394
-182.796	-271.379
-141.720	-257.056
-129.341	-236.679
-173.936	-262.876
-96.919	-201.162
-144.469	-243.877
-144.957	-240.650
-125.206	-222.727
-188.157	-291.610
-137.860	-239.995
-141.266	-230.880
-103.316	-196.394
-138.792	-231.784
-134.582	-248.644
-190.732	-280.434
-117.205	-225.341
-153.402	-253.449
-119.829	-225.027
-154.890	-250.876
-110.912	-245.205
-149.233	-252.298
-142.260	-250.486
-196.950	-286.752
-138.228	-234.217
-200.188	-308.890
-137.752	-241.180
-136.664	-239.525
-117.808	-210.977
-157.378	-258.485
-162.124	-252.256
-193.907	-281.034
-171.007	-261.302
-167.313	-275.966
-162.909	-278.550
-166.129	-268.029
-176.840	-258.139
-146.398	-231.406
-137.162	-240.867
-181.973	-282.772
-128.754	-246.054
-100.262	-206.408
-156.442	-255.470
-141.313	-232.659
-175.562	-270.467
-169.036	-270.633
-122.567	-226.445
-122.375	-221.452
-95.437	-220.843
-125.452	-234.857
-130.687	-222.240
-156.150	-251.611
-144.805	-242.179
-177.902	-282.930
-172.646	-255.631
-173.291	-265.771
-155.652	-248.559
-199.591	-287.502
-170.826	-270.043
-159.923	-258.695
-148.716	-251.566
-189.419	-280.114
-159.131	-258.474
-147.496	-243.718
-116.554	-223.235
-130.985	-235.048
-163.773	-252.711
-163.416	-270.825
-142.219	-245.435
-136.218	-243.181
-157.686	-255.396
-158.356	-260.416
-146.769	-245.990
-144.102	-245.099
-90.109	-192.780
-174.721	-263.421
-132.880	-228.157
-146.761	-251.205
-150.424	-251.284
-166.239	-260.704
-136.556	-231.146
-122.629	-220.762
