# Supplementary material for: The role of charge in microdroplet redox chemistry
Source: Nat Commun. 2024 Apr 30;15:3670. doi: 10.1038/s41467-024-47879-0 (PMC11519639; doi:10.1038/s41467-024-47879-0)
Supplement: Supplementary file 4 — Source Data [file 41467_2024_47879_MOESM4_ESM.zip › final_data/source_data_table_1.csv]

N_OH	delta_H_gas	delta_H_solv	delta_H_total	stdev
1	-100.9	-24.2	-125.7	2.3
4	-98.7	7.3	-91.2	2.9
6	-99.1	26.1	-73.6	2.9
8	-100.6	39.2	-62.0	3.0
12	-96.0	73.6	-23.0	3.4
16	-96.6	106.9	9.7	4.1
