# Supplementary material for: The role of charge in microdroplet redox chemistry
Source: Nat Commun. 2024 Apr 30;15:3670. doi: 10.1038/s41467-024-47879-0 (PMC11519639; doi:10.1038/s41467-024-47879-0)
Supplement: Supplementary file 4 — Source Data [file 41467_2024_47879_MOESM4_ESM.zip › final_data/all_enthalpy_energies_4_OH.csv]

E_OH_no_water	E_W35_gas	E_W35_solv	E_W35_OH_gas	E_W35_OH_solv
0.737	-155.708	-245.307	-289.867	-401.095
-12.055	-119.177	-218.643	-246.552	-366.040
-4.296	-106.677	-208.737	-248.607	-368.980
4.988	-124.622	-233.219	-274.131	-406.813
-5.713	-131.076	-230.264	-255.159	-382.274
8.938	-96.112	-209.443	-241.096	-374.685
9.124	-91.955	-203.063	-234.706	-360.901
-6.857	-130.570	-232.889	-256.753	-384.335
-11.720	-140.657	-236.934	-277.820	-396.189
2.058	-144.040	-229.829	-288.675	-392.190
-12.740	-135.394	-233.123	-265.661	-382.862
2.776	-124.716	-226.587	-260.036	-383.827
-17.412	-110.124	-203.514	-235.235	-354.313
-5.160	-95.874	-205.653	-244.224	-366.557
-0.769	-154.855	-244.851	-279.935	-398.572
0.298	-112.615	-223.526	-258.343	-390.370
-2.813	-112.696	-202.438	-248.319	-354.615
-11.425	-101.594	-201.871	-247.114	-361.788
-13.364	-110.685	-212.813	-252.881	-376.439
-6.521	-167.220	-262.883	-302.760	-418.588
-4.982	-112.305	-219.879	-249.837	-382.092
-14.896	-111.012	-212.698	-238.537	-360.469
7.011	-128.858	-224.854	-279.080	-388.807
0.014	-116.848	-217.609	-255.743	-378.800
-1.939	-115.905	-226.266	-264.718	-394.092
6.568	-79.329	-203.401	-217.998	-359.408
0.392	-98.912	-208.388	-243.563	-370.537
0.581	-155.115	-259.122	-295.268	-420.189
-4.872	-93.060	-195.357	-228.074	-356.917
5.731	-133.452	-232.314	-272.949	-388.548
0.994	-122.978	-233.344	-264.798	-393.505
1.744	-99.059	-201.407	-230.701	-356.770
-15.863	-110.694	-215.129	-237.016	-365.349
-6.337	-113.821	-207.924	-256.342	-376.117
-13.167	-114.238	-206.810	-251.873	-364.978
-1.344	-153.559	-249.744	-284.094	-399.585
-20.691	-110.108	-216.379	-246.492	-373.989
-7.122	-87.484	-192.109	-232.777	-359.578
-11.962	-110.738	-222.556	-252.539	-388.622
-1.319	-121.920	-219.250	-261.631	-376.110
-13.391	-125.260	-223.237	-270.411	-393.342
-2.326	-104.634	-213.124	-234.951	-366.070
1.701	-116.863	-216.250	-251.670	-370.129
12.746	-87.557	-198.792	-238.773	-362.524
1.830	-100.090	-217.882	-217.568	-354.335
-24.442	-114.860	-213.728	-269.788	-389.301
-0.372	-131.391	-235.595	-265.060	-393.421
-11.845	-119.534	-207.523	-255.046	-362.906
-3.035	-132.513	-225.384	-256.061	-368.157
-6.369	-134.879	-233.332	-266.734	-393.260
-8.696	-90.488	-202.612	-215.026	-349.124
13.418	-114.587	-231.910	-268.691	-396.264
7.563	-126.148	-235.152	-260.796	-387.069
-15.961	-121.235	-226.576	-259.151	-381.675
-5.876	-153.935	-233.020	-280.610	-386.889
-1.174	-108.363	-215.270	-258.903	-373.833
1.766	-107.972	-210.370	-274.202	-392.403
-16.117	-135.828	-237.684	-257.003	-383.175
-13.709	-122.915	-222.396	-250.555	-373.168
-2.361	-127.100	-229.625	-244.916	-370.560
-1.876	-151.254	-249.108	-261.183	-388.171
-9.289	-115.216	-220.461	-266.635	-389.228
-3.390	-112.863	-230.226	-246.205	-389.288
5.564	-94.767	-198.281	-230.960	-358.651
-9.678	-134.273	-227.679	-271.289	-385.593
-6.439	-134.052	-236.249	-278.999	-400.740
-9.313	-127.958	-239.279	-259.996	-396.962
-4.793	-83.143	-196.199	-224.878	-357.436
-7.306	-92.301	-203.893	-229.576	-367.072
0.216	-143.906	-246.421	-295.694	-411.206
2.012	-81.433	-190.588	-221.407	-351.855
-5.037	-113.454	-224.061	-261.691	-394.261
-10.472	-132.683	-236.308	-275.584	-401.649
-12.027	-90.616	-191.022	-241.055	-360.533
-0.600	-118.904	-210.867	-255.695	-368.475
-0.701	-109.071	-212.736	-251.539	-376.419
-8.968	-98.238	-209.082	-213.267	-354.742
-15.143	-100.577	-201.473	-239.555	-360.955
-8.935	-121.749	-222.489	-263.979	-384.809
-12.988	-98.878	-197.777	-240.805	-362.307
5.124	-117.021	-232.020	-257.405	-394.401
-11.687	-122.448	-226.248	-259.266	-386.798
0.697	-110.178	-210.748	-253.453	-376.433
10.173	-69.179	-205.727	-220.275	-366.606
2.466	-127.720	-225.166	-274.141	-388.886
-4.322	-108.033	-215.072	-237.308	-365.771
-4.087	-159.988	-247.708	-292.929	-401.747
-5.781	-95.144	-211.670	-237.677	-375.028
-9.143	-128.290	-235.465	-260.062	-390.955
8.548	-101.735	-200.959	-272.366	-382.358
2.593	-151.408	-249.294	-293.588	-399.671
5.208	-121.437	-225.388	-253.287	-380.246
5.071	-124.433	-227.747	-267.832	-390.462
1.025	-100.009	-200.341	-235.872	-349.274
-2.181	-74.942	-197.918	-212.496	-356.793
-0.992	-109.534	-208.934	-265.899	-380.172
-4.052	-131.484	-222.970	-262.728	-373.488
-5.926	-73.018	-182.882	-200.597	-337.040
9.420	-124.830	-223.271	-273.173	-386.319
-2.360	-98.986	-208.006	-238.432	-362.614
