# Supplementary material for: The role of charge in microdroplet redox chemistry
Source: Nat Commun. 2024 Apr 30;15:3670. doi: 10.1038/s41467-024-47879-0 (PMC11519639; doi:10.1038/s41467-024-47879-0)
Supplement: Supplementary file 4 — Source Data [file 41467_2024_47879_MOESM4_ESM.zip › final_data/vea_12_h3o.csv]

E_coulomb	E_cation_gas	E_cation	E_radical_gas	E_radical
105.7939435823065	-2751.5239492141	-2749.8383237076	-2751.6074348555	-2750.0842737784
76.90920413079913	-2751.4370851100	-2749.7682458413	-2751.5272996688	-2749.9900024289
121.28953219024534	-2751.4397497392	-2749.8143791939	-2751.5535344318	-2750.0369440856
96.54851976799999	-2751.4705058895	-2749.6094886934	-2751.5718728617	-2749.9050045349
80.66675558880627	-2751.4820187735	-2749.7591965914	-2751.5736395916	-2749.9220018323
130.72052952799274	-2751.4297556288	-2749.5765375508	-2751.5453644602	-2749.9824893036
65.45521923334286	-2751.4143845997	-2750.0985328006	-2751.5072766370	-2750.2917691881
73.00616273051493	-2751.5021710784	-2749.5260599044	-2751.5969908899	-2750.0185235310
92.80828562723603	-2751.3515681779	-2749.7033574607	-2751.4619937701	-2749.9228895431
112.30450884842416	-2751.4400310015	-2749.6789132662	-2751.5306633996	-2750.0257891189
78.24894633880018	-2751.4418914813	-2749.1394581041	-2751.5352441318	-2749.3232999367
92.24281950548355	-2751.4555638433	-2749.6398323719	-2751.5491035485	-2749.8258456008
111.41947171673627	-2751.3979947279	-2749.4685476595	-2751.5327957603	-2749.7577880471
109.21767958286328	-2751.4037260745	-2749.4916822696	-2751.5079377200	-2749.8739340519
126.38357886244066	-2751.4721534638	-2750.0239462301	-2751.5624949330	-2750.2712246270
73.54775453150924	-2751.4215702810	-2749.8269294894	-2751.5193030017	-2750.0471767744
84.51625342988895	-2751.4398282817	-2749.3873950210	-2751.5467562645	-2749.5212950151
93.93246320224686	-2751.4868626897	-2749.7591117058	-2751.5970356252	-2749.9919465080
116.01130538085724	-2751.4699191809	-2749.2811125575	-2751.5757657803	-2749.5818802817
78.91079083941449	-2751.4692470576	-2749.8881832260	-2751.5850026126	-2750.1285727447
85.63238409433363	-2751.5001431032	-2749.8969473668	-2751.5859910296	-2750.1025395287
83.23597248163568	-2751.4775767427	-2749.7974141352	-2751.5700155362	-2750.0492257516
86.6064521527589	-2751.4452517842	-2749.7861710002	-2751.5384354899	-2750.0358325989
77.84800386414351	-2751.4522860374	-2749.4260266811	-2751.5509486467	-2749.9212060924
86.0094190741833	-2751.4049470237	-2749.4035309269	-2751.5284846105	-2749.6899871225
67.14711179019667	-2751.4895843562	-2749.7693773333	-2751.5704995850	-2750.0117249625
87.80558735144463	-2751.4113581437	-2749.3223530891	-2751.5203531414	-2749.5405709313
88.96360995059808	-2751.4323741272	-2749.2871555855	-2751.5285522098	-2749.5194784554
88.23376611030896	-2751.4851418362	-2749.8310665240	-2751.5835489864	-2750.0117953681
82.0282680792592	-2751.4279754217	-2749.5869264736	-2751.5634007191	-2749.8567138819
90.79337908691173	-2751.4069962478	-2749.1234914117	-2751.5028478038	-2749.3710077349
86.50763295428054	-2751.4693841047	-2749.7095437546	-2751.5568794004	-2749.9318010726
137.53434049706777	-2751.4225946311	-2749.5960834425	-2751.5228561375	-2750.0244714195
68.743686039318	-2751.4581990921	-2749.7098998946	-2751.5640250549	-2749.9263304697
104.37006007658161	-2751.4597341855	-2749.8472360656	-2751.5572032013	-2750.1115335660
131.0098831895436	-2751.4444596929	-2749.8554123911	-2751.5492471222	-2750.2149658528
108.95459038299097	-2751.4357376859	-2749.5838894147	-2751.5341130438	-2749.8458830594
110.56686315519812	-2751.4299577533	-2749.9315799306	-2751.5226046834	-2750.2102688832
76.87352911694113	-2751.4474252695	-2749.7217846786	-2751.5430988816	-2749.9098226471
82.45999602507995	-2751.4571457706	-2749.9141487557	-2751.5421743118	-2750.1846085826
85.11809128060327	-2751.4246590401	-2749.4195636254	-2751.5273866199	-2749.6443138489
109.2532979093992	-2751.3876541432	-2749.6624202514	-2751.4925365330	-2749.8986526667
61.39429426990309	-2751.4731678876	-2750.0846509994	-2751.5755652645	-2750.3160579891
89.58263890227454	-2751.4124335692	-2749.8627708655	-2751.5090919099	-2750.0969360273
87.59555392106442	-2751.3967827599	-2749.5962456117	-2751.4780334723	-2749.8475299935
119.67945719797471	-2751.4396519428	-2749.2463426281	-2751.5271792377	-2749.5425351539
109.98279497125938	-2751.3764258601	-2749.3187907174	-2751.4795460930	-2749.7534499536
91.51804260155868	-2751.4981717381	-2749.0872761792	-2751.5887144500	-2749.2798040898
90.02397183057056	-2751.4372354936	-2749.6578680558	-2751.5373233590	-2749.8863441914
78.44983365793186	-2751.4546880046	-2749.7428089151	-2751.5693535935	-2749.9731011630
90.38214065677442	-2751.5073644427	-2750.0345549791	-2751.5939357802	-2750.2185965018
90.91916790980416	-2751.4395931002	-2749.8623106175	-2751.5511832277	-2750.1221107894
95.35282282229225	-2751.4698559046	-2749.9869665963	-2751.5755317418	-2750.3499201114
89.17869290478781	-2751.3472224431	-2749.1589072152	-2751.4721915634	-2749.3704451758
95.02829829253777	-2751.3686920439	-2749.4797620745	-2751.4829003916	-2749.7314647745
74.03682381709702	-2751.4351393256	-2749.5106516153	-2751.5320144448	-2749.7280551788
102.4248863098465	-2751.4200370364	-2749.4970620704	-2751.5425906921	-2749.7910389542
112.2883445350093	-2751.4482448241	-2749.4457097909	-2751.5517297208	-2749.6717213119
56.16681709581622	-2751.4392097948	-2749.6594293879	-2751.5528315741	-2749.9502073180
83.48702469561869	-2751.4238577846	-2749.8758000757	-2751.5414744146	-2750.1192019494
84.73194994671469	-2751.4226287652	-2750.0270294706	-2751.5225481978	-2750.2557486857
88.72443570400239	-2751.4393928534	-2750.0907216903	-2751.5534631413	-2750.2902151623
90.89983128808157	-2751.4593586306	-2749.8378237915	-2751.5636914051	-2750.0813457195
113.17228008638969	-2751.4684800133	-2749.7418009232	-2751.5839555859	-2750.0109639066
99.86461922468328	-2751.4287917362	-2749.7135490043	-2751.5290065537	-2749.9629647398
115.21550379158842	-2751.4075887985	-2749.6244493272	-2751.5079273289	-2749.8712720328
95.35476892444481	-2751.4674343721	-2749.5537109324	-2751.5721762376	-2749.8020409731
94.50024567521601	-2751.4276687724	-2749.4863121137	-2751.5540536000	-2749.7396318907
89.65851305420804	-2751.3918050161	-2749.7389529660	-2751.4914460817	-2749.9792023807
83.37891442575607	-2751.4213056559	-2750.0740198631	-2751.5257395244	-2750.3037618564
113.39440224242239	-2751.3805850194	-2749.3170849875	-2751.4782886073	-2749.6261273633
69.53403416198196	-2751.4695549998	-2749.7029618822	-2751.5623038760	-2749.9197063890
102.14626662812185	-2751.4375198891	-2749.8804819924	-2751.5407313767	-2750.1962561966
69.23729420283432	-2751.4933311592	-2749.7806885937	-2751.5998550469	-2749.9414474660
86.46003721209279	-2751.4521182814	-2749.1685756385	-2751.5631431649	-2749.3958985390
77.9754687419526	-2751.4223958568	-2749.7459337465	-2751.5318343815	-2749.9910932940
64.24512397140045	-2751.4400323721	-2749.8299706947	-2751.5376752587	-2750.0648088993
55.39904529292802	-2751.4741896205	-2749.2903674048	-2751.5628239094	-2749.5147868040
56.92198574059564	-2751.4671706407	-2749.5270807297	-2751.5637103823	-2749.9374837671
101.46996673823526	-2751.4106565251	-2749.8672089024	-2751.5101533712	-2750.1445394279
79.63985353113836	-2751.4849661034	-2749.9085586446	-2751.5717566807	-2750.0967448708
94.11507343806738	-2751.4541328909	-2749.9456462257	-2751.5534962778	-2750.2186869084
86.61807219843112	-2751.3839631975	-2749.6255727968	-2751.4780411967	-2749.8794268774
87.23969015338263	-2751.4285831549	-2749.0706102026	-2751.5311672571	-2749.2720806204
132.62387719732	-2751.5297387729	-2749.5098100178	-2751.6072666807	-2749.9358968315
75.6037246036519	-2751.5120791339	-2749.7801629194	-2751.6131923558	-2749.9554656381
96.49569656453497	-2751.4782927296	-2749.8377036167	-2751.6073280770	-2750.0458321205
98.22575451524598	-2751.4324040239	-2749.5800914173	-2751.5555148244	-2749.7971713347
103.171482960257	-2751.4329327227	-2749.7891304648	-2751.5306064303	-2750.1444628555
74.5703805779078	-2751.4929696676	-2749.7711858705	-2751.5890572130	-2749.9640482065
84.43554467668795	-2751.4754598976	-2749.3437129897	-2751.5645871192	-2749.4877486306
102.13849369396434	-2751.4483850814	-2749.8345815324	-2751.5503147397	-2750.0851624219
84.81033497634677	-2751.4455208205	-2749.7626415840	-2751.5316469585	-2749.9959277022
108.12291084107575	-2751.4846383825	-2749.8843907393	-2751.5764203339	-2750.2643625468
113.26204654980054	-2751.4509368409	-2749.4733142701	-2751.5706989164	-2749.7771986237
87.41970416261181	-2751.4553871940	-2749.3038274424	-2751.5587591205	-2749.5431194239
107.74843295366547	-2751.4124706778	-2749.6825666552	-2751.5073760700	-2750.1561105817
94.50024567521601	-2751.4276687724	-2749.4861834424	-2751.5540536000	-2749.7395029257
