# Supplementary material for: The role of charge in microdroplet redox chemistry
Source: Nat Commun. 2024 Apr 30;15:3670. doi: 10.1038/s41467-024-47879-0 (PMC11519639; doi:10.1038/s41467-024-47879-0)
Supplement: Supplementary file 4 — Source Data [file 41467_2024_47879_MOESM4_ESM.zip › final_data/all_enthalpy_energies_12_OH.csv]

E_OH_no_water	E_W35_gas	E_W35_solv	E_W35_OH_gas	E_W35_OH_solv
59.098	-135.648	-236.176	-282.522	-402.270
61.016	-99.743	-198.359	-234.853	-354.110
73.291	-118.629	-217.980	-262.642	-378.467
60.162	-114.671	-222.381	-251.420	-382.911
46.734	-101.630	-205.823	-249.815	-368.074
46.852	-153.808	-248.308	-289.408	-412.515
58.801	-108.192	-207.300	-238.065	-361.687
52.718	-91.873	-199.509	-223.498	-354.535
59.455	-113.017	-219.840	-255.448	-380.468
56.377	-126.425	-219.190	-272.375	-374.625
63.386	-126.169	-225.877	-262.905	-382.466
67.383	-121.533	-227.597	-252.718	-384.427
67.872	-107.061	-220.886	-246.147	-374.509
82.247	-108.920	-226.641	-236.284	-377.832
70.106	-103.456	-224.565	-251.337	-387.244
63.129	-111.380	-211.077	-241.331	-367.709
47.232	-93.232	-192.908	-236.788	-355.084
58.983	-161.513	-262.871	-296.294	-418.611
62.064	-129.569	-229.598	-268.037	-388.888
83.786	-109.324	-208.038	-242.662	-362.346
53.335	-105.362	-218.082	-257.742	-380.884
59.546	-100.763	-198.840	-251.728	-373.019
61.068	-140.878	-236.412	-281.988	-395.920
69.795	-105.309	-224.897	-258.601	-390.436
54.202	-114.986	-216.928	-253.494	-377.524
53.717	-124.786	-222.395	-276.684	-392.811
70.060	-106.782	-223.348	-233.144	-375.151
64.163	-113.563	-225.026	-263.821	-387.005
53.151	-100.533	-197.372	-228.668	-350.611
74.113	-79.157	-187.409	-220.397	-348.119
59.490	-86.923	-190.126	-212.334	-339.561
62.872	-93.640	-203.199	-233.442	-362.386
60.754	-137.954	-237.103	-267.869	-396.372
55.017	-131.535	-213.708	-253.489	-359.674
59.211	-111.598	-212.593	-239.103	-364.304
53.007	-123.154	-226.399	-251.935	-379.867
62.431	-142.182	-236.117	-284.790	-402.767
54.995	-93.105	-198.182	-246.870	-361.873
56.982	-149.457	-238.376	-291.239	-397.819
61.261	-107.009	-215.056	-246.367	-373.765
55.177	-66.946	-182.349	-207.844	-338.766
58.268	-168.605	-249.735	-310.204	-413.276
70.263	-92.594	-194.706	-229.540	-353.025
47.144	-130.586	-230.993	-260.812	-389.245
76.905	-121.611	-248.712	-262.313	-412.027
78.323	-104.540	-213.281	-260.063	-380.511
66.446	-114.258	-210.031	-241.046	-366.062
62.919	-124.731	-223.376	-264.105	-387.402
79.167	-124.251	-234.048	-255.889	-385.065
69.814	-97.883	-216.497	-265.078	-387.306
76.360	-118.012	-220.743	-267.138	-384.537
77.327	-116.379	-217.892	-275.095	-390.433
57.714	-147.122	-256.089	-277.099	-401.947
72.677	-108.302	-205.665	-251.597	-371.870
53.349	-110.548	-205.624	-242.785	-366.121
66.602	-99.645	-207.452	-246.762	-371.470
62.467	-96.178	-195.283	-234.529	-350.949
62.053	-125.800	-229.886	-248.454	-383.669
58.158	-120.231	-232.500	-263.804	-397.285
77.319	-71.224	-190.644	-200.442	-343.241
75.459	-86.125	-195.755	-238.587	-366.725
59.152	-96.671	-194.206	-237.850	-360.394
63.009	-108.676	-205.841	-252.155	-367.873
54.427	-127.590	-221.684	-253.966	-373.452
65.529	-154.709	-248.184	-284.635	-402.079
62.606	-119.331	-225.473	-251.133	-379.832
64.926	-95.622	-190.349	-237.569	-356.337
74.260	-127.795	-230.262	-262.464	-388.864
53.216	-105.459	-196.827	-266.508	-375.072
67.401	-96.299	-215.365	-236.897	-374.830
67.637	-77.477	-186.222	-212.713	-349.601
64.283	-101.927	-215.768	-240.792	-375.464
77.633	-60.602	-182.726	-211.242	-353.152
76.276	-131.258	-228.770	-281.783	-396.753
62.864	-139.621	-240.219	-282.877	-402.461
77.663	-86.263	-202.624	-227.722	-366.642
45.973	-121.112	-222.480	-256.678	-381.607
67.839	-117.022	-228.120	-244.298	-372.462
44.464	-87.957	-193.453	-224.549	-351.069
57.179	-116.264	-230.518	-251.303	-389.653
62.056	-94.187	-192.556	-232.727	-347.785
53.537	-104.550	-218.284	-245.048	-382.701
60.569	-110.795	-208.202	-238.524	-358.550
55.658	-109.982	-221.306	-246.728	-378.668
68.364	-83.551	-177.105	-223.382	-341.826
80.755	-139.755	-231.868	-267.231	-382.065
58.786	-127.509	-228.921	-273.456	-394.538
67.201	-134.158	-223.411	-265.955	-379.342
60.154	-119.183	-218.366	-255.124	-372.107
80.883	-127.236	-235.247	-258.934	-383.685
56.294	-148.024	-237.562	-293.734	-403.833
68.629	-120.504	-224.655	-248.572	-370.448
56.403	-146.013	-245.993	-283.003	-401.311
61.424	-120.451	-212.623	-252.550	-372.292
51.054	-103.174	-208.831	-235.558	-369.212
52.249	-93.285	-200.516	-229.435	-355.464
52.286	-100.012	-200.829	-238.725	-366.394
67.846	-140.855	-243.742	-286.932	-409.430
76.635	-108.791	-215.154	-236.004	-364.137
