# Supplementary material for: The role of charge in microdroplet redox chemistry
Source: Nat Commun. 2024 Apr 30;15:3670. doi: 10.1038/s41467-024-47879-0 (PMC11519639; doi:10.1038/s41467-024-47879-0)
Supplement: Supplementary file 4 — Source Data [file 41467_2024_47879_MOESM4_ESM.zip › final_data/all_enthalpy_energies_12_H3O.csv]

E_H3O_no_water	E_W35_H3O_gas	E_W35_H3O_solv
112.312	-444.071	-560.439
89.542	-389.447	-508.941
71.650	-391.335	-523.047
121.769	-410.900	-528.808
59.539	-417.836	-545.740
140.234	-384.908	-514.850
90.939	-375.498	-502.646
124.136	-430.563	-547.222
79.440	-336.018	-480.141
140.433	-391.352	-510.942
69.870	-392.744	-507.036
69.250	-401.354	-519.056
107.747	-365.158	-502.910
132.603	-368.747	-499.658
102.353	-411.791	-535.703
94.250	-379.824	-502.302
7.543	-391.421	-514.741
82.841	-420.827	-543.738
120.490	-410.316	-538.655
81.923	-409.730	-546.463
87.151	-429.057	-539.949
102.683	-415.345	-525.028
113.551	-394.728	-523.983
131.274	-399.467	-519.363
107.863	-369.300	-509.839
108.247	-422.709	-533.827
83.891	-373.837	-510.374
104.898	-386.884	-497.859
73.481	-420.050	-537.797
117.821	-383.862	-542.073
105.130	-370.963	-505.283
97.909	-409.868	-525.605
149.251	-380.683	-500.094
74.550	-402.716	-528.769
103.623	-403.921	-523.321
128.247	-394.018	-534.106
135.033	-388.851	-507.014
117.320	-385.231	-515.930
73.304	-396.216	-520.473
123.872	-402.265	-522.525
96.422	-381.883	-501.810
101.871	-358.829	-478.877
92.518	-412.307	-527.524
100.121	-374.236	-500.189
107.955	-364.544	-484.670
136.751	-391.378	-511.829
140.051	-351.853	-470.542
74.439	-428.310	-549.688
102.617	-389.909	-517.792
92.592	-400.941	-530.809
62.582	-433.747	-551.877
102.415	-391.109	-525.359
130.225	-410.394	-541.231
56.332	-333.294	-484.956
103.880	-346.912	-498.915
93.923	-388.536	-506.643
94.602	-388.364	-527.856
106.209	-378.995	-521.414
99.967	-396.803	-522.706
120.986	-390.630	-517.555
91.057	-381.409	-520.852
95.559	-380.796	-494.753
68.509	-391.165	-519.687
97.623	-403.450	-534.416
105.608	-409.326	-530.843
104.174	-384.405	-508.789
89.384	-370.984	-508.128
101.687	-408.808	-540.334
91.688	-383.956	-515.532
102.152	-361.418	-488.990
82.852	-379.944	-507.492
138.188	-354.203	-483.719
84.822	-410.024	-537.328
126.592	-389.932	-516.949
47.410	-425.302	-548.582
84.570	-399.181	-523.953
98.008	-380.619	-519.131
99.159	-391.421	-527.609
91.983	-412.919	-529.301
140.908	-408.437	-540.692
139.005	-373.314	-495.171
76.677	-419.789	-534.580
102.358	-400.514	-535.211
117.346	-356.522	-475.245
74.275	-384.276	-519.065
134.269	-447.853	-551.683
60.216	-436.735	-548.454
72.471	-415.785	-546.122
72.224	-386.721	-532.878
99.919	-386.986	-511.519
65.160	-424.555	-544.172
46.897	-413.558	-530.849
109.942	-396.885	-527.890
101.945	-394.933	-519.603
113.211	-425.463	-548.292
143.944	-419.525	-540.056
129.742	-398.408	-542.467
104.224	-401.238	-529.615
139.975	-374.149	-495.912
91.688	-383.956	-515.532
