# Supplementary material for: The role of charge in microdroplet redox chemistry
Source: Nat Commun. 2024 Apr 30;15:3670. doi: 10.1038/s41467-024-47879-0 (PMC11519639; doi:10.1038/s41467-024-47879-0)
Supplement: Supplementary file 4 — Source Data [file 41467_2024_47879_MOESM4_ESM.zip › final_data/all_enthalpy_energies_16_H3O.csv]

E_H3O_no_water	E_W35_H3O_gas	E_W35_H3O_solv
146.683	-382.875	-510.914
160.981	-379.183	-513.204
122.573	-380.889	-522.134
172.693	-439.017	-539.691
129.640	-399.389	-531.438
138.347	-379.634	-519.321
151.603	-434.879	-550.643
130.254	-442.172	-551.739
139.894	-403.001	-532.857
136.653	-419.393	-535.393
102.404	-356.893	-481.478
133.533	-400.208	-525.805
147.413	-409.329	-558.123
147.279	-417.370	-538.828
132.586	-386.966	-518.139
129.762	-386.685	-527.068
123.433	-378.057	-507.383
65.846	-385.751	-522.698
100.358	-412.466	-539.793
115.746	-387.231	-526.059
111.825	-377.094	-513.008
149.797	-411.010	-552.416
128.934	-433.012	-546.359
154.111	-405.556	-532.590
164.375	-363.248	-499.468
72.794	-364.497	-511.058
150.838	-422.167	-543.157
124.307	-404.981	-524.017
176.832	-391.634	-523.759
119.189	-392.294	-505.067
152.859	-346.896	-481.802
152.229	-407.950	-552.164
113.166	-409.399	-520.218
137.235	-424.787	-546.964
132.227	-396.703	-522.165
132.941	-382.405	-505.056
100.290	-380.760	-505.460
173.121	-391.638	-526.656
166.307	-388.575	-523.567
116.985	-364.711	-503.425
103.044	-392.934	-515.253
130.475	-377.199	-514.124
181.528	-405.699	-535.936
148.640	-388.269	-523.248
119.412	-386.495	-505.580
109.554	-401.912	-528.463
144.994	-396.352	-514.184
134.994	-422.410	-548.599
123.354	-322.863	-470.364
110.134	-362.550	-491.766
120.978	-385.697	-510.716
162.140	-390.825	-518.777
133.688	-433.091	-553.932
134.306	-429.233	-539.623
157.935	-365.664	-506.043
118.468	-372.731	-495.186
156.566	-378.505	-505.967
119.820	-405.184	-526.173
122.345	-395.168	-521.074
61.012	-419.352	-526.820
155.243	-393.711	-527.843
110.226	-403.659	-513.109
109.739	-388.251	-521.648
158.937	-363.669	-492.010
129.217	-398.824	-535.854
135.795	-383.869	-511.981
66.376	-394.758	-521.069
177.870	-435.651	-550.056
141.840	-398.048	-530.673
140.480	-348.182	-472.347
142.298	-389.544	-512.675
151.090	-391.420	-509.320
147.827	-392.258	-515.322
138.545	-392.396	-515.495
163.332	-390.322	-518.737
123.356	-418.137	-549.598
128.656	-387.229	-522.508
142.806	-410.562	-529.123
124.896	-359.011	-485.031
157.017	-390.417	-517.879
165.242	-377.758	-505.803
137.992	-413.696	-530.050
153.095	-406.573	-536.063
158.240	-395.285	-535.121
138.216	-372.579	-501.331
139.927	-360.762	-493.888
118.869	-391.710	-522.999
105.392	-384.674	-516.905
92.863	-400.955	-520.997
145.911	-393.288	-519.805
137.758	-432.611	-563.712
126.403	-439.753	-559.436
174.866	-387.889	-515.141
131.443	-368.221	-496.669
149.293	-394.863	-525.427
80.251	-390.152	-525.415
155.751	-395.943	-527.458
136.897	-413.186	-543.030
123.891	-412.580	-529.074
142.859	-360.365	-503.341
