# Supplementary material for: The role of charge in microdroplet redox chemistry
Source: Nat Commun. 2024 Apr 30;15:3670. doi: 10.1038/s41467-024-47879-0 (PMC11519639; doi:10.1038/s41467-024-47879-0)
Supplement: Supplementary file 4 — Source Data [file 41467_2024_47879_MOESM4_ESM.zip › final_data/all_enthalpy_energies_1_OH.csv]

E_W35_gas	E_W35_solv	E_W35_OH_gas	E_W35_OH_solv
-109.541	-216.544	-256.869	-383.753
-141.001	-245.254	-263.223	-387.112
-118.770	-216.854	-267.275	-388.757
-77.197	-180.826	-218.320	-339.281
-84.178	-176.435	-212.464	-331.813
-110.612	-203.082	-262.657	-371.913
-94.988	-202.400	-242.002	-371.506
-120.525	-218.354	-254.141	-378.338
-109.927	-216.356	-253.332	-381.371
-112.504	-225.115	-262.493	-391.549
-149.591	-249.447	-289.976	-408.019
-121.006	-232.668	-253.643	-380.105
-138.504	-238.061	-264.394	-389.603
-129.462	-225.760	-251.281	-370.271
-122.029	-236.536	-269.990	-399.369
-131.079	-234.406	-269.471	-398.578
-120.454	-216.334	-262.254	-380.353
-137.654	-247.363	-260.835	-398.522
-106.697	-217.775	-264.643	-392.865
-106.967	-212.372	-245.181	-370.894
-117.943	-223.769	-254.982	-381.621
-107.312	-215.718	-240.312	-364.227
-93.085	-195.791	-218.840	-342.907
-91.707	-205.187	-231.871	-368.300
-123.091	-236.513	-257.996	-392.979
-108.784	-212.328	-239.909	-368.442
-146.180	-238.848	-276.156	-397.103
-110.940	-204.540	-231.671	-342.496
-138.179	-234.370	-270.396	-385.203
-121.178	-221.510	-252.922	-376.478
-103.045	-210.565	-233.333	-368.060
-137.266	-233.337	-270.527	-388.334
-81.907	-181.840	-231.182	-348.415
-119.480	-226.379	-262.178	-381.971
-129.061	-221.979	-251.703	-371.237
-153.704	-249.081	-291.130	-409.668
-100.893	-222.705	-247.819	-379.435
-100.340	-208.504	-227.278	-361.999
-129.273	-227.224	-257.868	-384.615
-103.914	-219.411	-236.441	-375.575
-123.950	-220.771	-254.603	-380.543
-97.277	-213.499	-242.772	-377.597
-120.218	-232.314	-261.281	-391.352
-110.565	-216.569	-246.562	-376.548
-104.336	-208.851	-243.917	-365.639
-99.500	-201.708	-238.327	-357.884
-132.042	-225.429	-264.163	-381.083
-113.188	-227.785	-251.482	-388.786
-119.345	-216.985	-263.067	-380.591
-133.681	-236.860	-278.339	-399.447
-119.480	-226.379	-262.178	-381.971
-78.913	-194.701	-223.106	-359.537
-149.077	-242.064	-290.990	-406.591
-111.450	-210.326	-235.053	-360.610
-98.870	-219.344	-249.396	-388.417
-127.419	-227.495	-245.667	-365.430
-144.701	-246.701	-281.371	-411.145
-104.729	-219.801	-243.447	-373.414
-108.160	-226.342	-256.732	-395.833
-150.670	-250.263	-299.512	-417.783
-135.802	-229.836	-269.567	-388.853
-109.244	-214.953	-238.224	-373.311
-146.781	-253.415	-283.285	-412.458
-107.042	-228.456	-256.733	-389.067
-164.578	-256.203	-301.268	-421.564
-122.484	-228.092	-250.015	-376.365
-73.797	-195.297	-228.503	-363.661
-88.238	-195.716	-226.065	-355.821
-105.354	-209.974	-263.649	-382.395
-105.066	-220.438	-245.552	-375.805
-112.358	-218.275	-267.094	-389.893
-130.341	-234.853	-264.658	-387.229
-109.001	-215.715	-249.469	-381.268
-118.752	-221.629	-251.758	-377.743
-149.377	-246.729	-310.435	-421.153
-157.369	-236.513	-292.164	-393.693
-109.059	-219.427	-248.160	-371.333
-127.670	-245.086	-262.510	-397.065
-74.965	-195.306	-225.472	-362.421
-121.243	-216.254	-262.610	-376.818
-148.154	-242.607	-277.866	-400.351
-138.070	-238.946	-269.768	-391.430
-82.330	-200.614	-217.062	-354.982
-126.031	-231.115	-277.421	-400.742
-134.782	-230.074	-257.090	-380.111
-105.638	-211.001	-244.818	-375.685
-105.693	-209.245	-266.238	-385.543
-133.723	-231.924	-267.659	-392.479
-142.216	-239.387	-279.609	-402.847
-95.556	-213.860	-248.380	-380.023
-129.246	-239.918	-271.120	-403.121
-135.875	-219.876	-286.510	-391.155
-119.523	-227.343	-277.358	-398.962
-131.897	-231.243	-260.161	-374.676
-135.706	-231.044	-283.106	-396.599
-113.035	-228.655	-266.694	-396.563
-155.392	-249.024	-296.463	-414.009
-82.332	-189.526	-230.484	-359.801
-68.372	-186.163	-208.910	-342.604
-133.856	-225.743	-272.607	-386.333
