# Supplementary material for: The role of charge in microdroplet redox chemistry
Source: Nat Commun. 2024 Apr 30;15:3670. doi: 10.1038/s41467-024-47879-0 (PMC11519639; doi:10.1038/s41467-024-47879-0)
Supplement: Supplementary file 4 — Source Data [file 41467_2024_47879_MOESM4_ESM.zip › final_data/all_enthalpy_energies_1_H3O.csv]

E_H3O_no_water	E_W35_H3O_gas	E_W35_H3O_solv
11.605	-388.482	-517.026
19.154	-373.858	-505.520
6.381	-397.864	-531.269
13.927	-401.808	-529.289
9.624	-391.129	-527.583
11.577	-414.076	-540.266
13.618	-412.505	-540.690
16.931	-392.044	-527.272
13.261	-397.548	-518.753
14.910	-392.065	-527.506
17.907	-402.640	-537.628
13.237	-383.179	-510.704
20.948	-382.383	-499.604
12.978	-400.306	-528.832
5.950	-378.339	-508.463
12.178	-371.998	-523.723
10.867	-365.909	-507.795
20.269	-369.758	-501.433
14.549	-373.623	-509.961
15.488	-380.496	-520.188
16.809	-358.150	-498.646
10.367	-391.738	-507.653
23.858	-377.715	-507.041
11.787	-399.021	-519.463
14.171	-409.535	-541.657
34.508	-401.489	-522.357
14.958	-330.234	-480.212
8.574	-430.986	-548.075
12.486	-416.063	-534.621
16.408	-378.295	-513.424
12.841	-402.863	-537.668
7.615	-440.811	-559.580
21.168	-391.690	-511.442
16.299	-381.765	-519.384
14.914	-375.630	-503.428
9.385	-404.359	-542.033
23.747	-388.200	-523.605
14.300	-375.168	-506.091
9.193	-439.528	-544.478
12.446	-386.915	-517.115
7.591	-412.113	-531.024
8.179	-366.385	-489.679
15.500	-337.476	-476.961
11.698	-394.898	-514.894
13.751	-356.482	-490.029
14.171	-409.535	-541.657
17.879	-380.381	-520.048
29.313	-412.192	-531.432
10.186	-433.372	-551.042
25.374	-355.277	-498.300
11.283	-394.620	-518.538
17.327	-407.845	-539.592
9.629	-418.501	-547.058
6.242	-394.418	-524.414
15.978	-369.670	-497.048
23.747	-388.200	-523.605
18.379	-365.872	-503.425
10.409	-385.006	-519.155
6.194	-396.544	-532.977
22.726	-382.953	-517.092
25.226	-453.550	-567.683
8.927	-366.305	-504.559
15.271	-361.750	-503.412
9.756	-339.512	-492.408
10.647	-401.289	-519.347
12.795	-424.441	-536.227
10.804	-393.101	-511.790
8.381	-390.309	-504.422
13.255	-385.124	-524.926
11.038	-385.819	-512.336
7.395	-387.313	-515.028
8.740	-382.600	-515.017
28.194	-407.703	-517.989
12.043	-382.207	-505.211
15.178	-368.780	-509.290
13.129	-406.842	-539.312
15.631	-397.590	-536.976
14.762	-349.414	-489.890
15.029	-391.316	-530.392
10.602	-381.554	-506.833
12.923	-350.928	-494.302
16.142	-387.750	-510.615
14.078	-411.886	-549.763
39.746	-385.778	-508.221
19.451	-314.580	-448.251
11.759	-400.623	-525.020
13.464	-405.374	-539.800
16.587	-364.357	-492.640
14.186	-422.263	-549.892
11.998	-413.041	-533.552
12.281	-392.591	-515.344
12.892	-406.362	-532.387
5.067	-417.965	-532.558
11.633	-382.364	-532.120
13.163	-398.997	-524.137
8.480	-408.817	-523.922
8.386	-403.713	-528.750
31.702	-397.726	-518.253
13.359	-410.722	-527.653
19.952	-401.127	-527.119
