# Supplementary material for: The role of charge in microdroplet redox chemistry
Source: Nat Commun. 2024 Apr 30;15:3670. doi: 10.1038/s41467-024-47879-0 (PMC11519639; doi:10.1038/s41467-024-47879-0)
Supplement: Supplementary file 4 — Source Data [file 41467_2024_47879_MOESM4_ESM.zip › final_data/vie_shift_data.csv]

OH_ave_inv_dist	OH_vie_shifts
16.361600824032397	3.0
9.900850754036002	27.400000000000006
5.59792127710941	43.400000000000006
4.260932376433145	60.70000000000002
2.6440497661714426	97.0
1.9870319666449452	132.4
