# Supplementary material for: The role of charge in microdroplet redox chemistry
Source: Nat Commun. 2024 Apr 30;15:3670. doi: 10.1038/s41467-024-47879-0 (PMC11519639; doi:10.1038/s41467-024-47879-0)
Supplement: Supplementary file 4 — Source Data [file 41467_2024_47879_MOESM4_ESM.zip › final_data/ion_bsse_scan_data.csv]

oh_distances	oh_uncorrected	oh_cp_corrected	h3o_distances	h3o_uncorrected	h3o_cp_corrected
2.0000	104.6038165677	107.5219013896	2.0000	-89.4357373515	-84.8460529929
2.1000	60.5145299002	63.1870256066	2.1000	-129.9705258845	-126.0263410329
2.2000	29.4009037487	31.6601408079	2.2000	-163.7284301107	-160.4000630764
2.3000	12.6728349555	14.7489797530	2.3000	-197.6621456833	-194.7993612544
2.4000	0.9238885408	2.8261067704	2.4000	-223.6095071955	-221.2208444165
2.5000	-7.0197434329	-5.2763916924	2.5000	-240.5153267215	-238.5185549211
2.6000	-12.1788498102	-10.5754832587	2.6000	-152.7435345739	-150.7824218097
2.7000	-15.3666264125	-13.8866597487	2.7000	-137.3463323963	-135.7514347741
2.8000	-16.6241845993	-15.2514020769	2.8000	-124.2424446924	-122.8840764804
2.9000	-17.1227733115	-15.8461742503	2.9000	-112.6630980531	-111.5002070761
3.0000	-17.0902796419	-15.9020499480	3.0000	-102.4495718056	-101.4075417357
3.1000	-16.7234447444	-15.6164676787	3.1000	-93.3223009782	-92.4033256877
3.2000	-14.1984194724	-13.1649071098	3.2000	-85.1997658737	-84.3883289142
3.3000	-13.9536525135	-12.9984372610	3.3000	-78.0080129781	-77.2864117660
3.4000	-11.6975889706	-10.8231211290	3.4000	-71.5328215082	-70.8975423114
3.5000	-10.8021867439	-10.0124292110	3.5000	-65.7650681864	-65.2102857168
3.6000	-9.3889512212	-8.6810523182	3.6000	-60.6220117057	-60.1422875636
3.7000	-9.8175118420	-9.1839466472	3.7000	-56.0448097617	-55.6325898745
3.8000	-7.7339380674	-7.1676899255	3.8000	-51.9924370160	-51.6380142310
3.9000	-8.1964202329	-7.6873042555	3.9000	-48.3590138361	-48.0525747750
4.0000	-6.1079626387	-5.6521171833	4.0000	-45.1148525695	-44.8459228961
4.1000	-6.6803535004	-6.2670821812	4.1000	-42.2092282147	-41.9684088437
4.2000	-4.7504368504	-4.3785567622	4.2000	-39.5973229700	-39.3776105264
4.3000	-5.3727411880	-5.0312961313	4.3000	-37.2409586630	-37.0381429689
4.4000	-3.6440005176	-3.3317995855	4.4000	-35.1030267204	-34.9150825040
4.5000	-4.0646587625	-3.7735730336	4.5000	-33.1606566735	-32.9865622905
4.6000	-4.6122420722	-4.3391289133	4.6000	-31.3852544319	-31.2242053116
4.7000	-2.6433160932	-2.3904422779	4.7000	-29.7605536388	-29.6116978182
4.8000	-3.0400521619	-2.8011956137	4.8000	-28.2685400467	-28.1310537996
4.9000	-4.2518768319	-4.0241962388	4.9000	-26.8942160956	-26.7672643537
5.0000	-5.2670933934	-5.0496283211	5.0000	-25.6260459808	-25.5088959978
5.1000	-6.1156354541	-5.9075776581	5.1000	-24.4527448710	-24.3447669147
5.2000	-6.8142357806	-6.6148927905	5.2000	-23.3640558462	-23.2646417161
5.3000	-7.3809462842	-7.1897212000	5.3000	-22.3514969226	-22.2600966073
5.4000	-5.0627241873	-4.8833844246	5.4000	-21.4079422862	-21.3240864828
5.5000	-5.8308654923	-5.6578161366	5.5000	-20.5262179719	-20.4494687529
5.6000	-6.4568501572	-6.2898433051	5.6000	-19.7007457026	-19.6306409354
5.7000	-6.9565853627	-6.7952571676	5.7000	-18.9266319973	-18.8626587412
5.8000	-7.3472740283	-7.1913553541	5.8000	-18.1995317913	-18.1411125045
5.9000	-7.6434510298	-7.4925952833	5.9000	-17.5155178797	-17.4619836002
6.0000	-7.8584955668	-7.7122500016	6.0000	-16.8711241905	-16.8217323641
