# Supplementary material for: The role of charge in microdroplet redox chemistry
Source: Nat Commun. 2024 Apr 30;15:3670. doi: 10.1038/s41467-024-47879-0 (PMC11519639; doi:10.1038/s41467-024-47879-0)
Supplement: Supplementary file 4 — Source Data [file 41467_2024_47879_MOESM4_ESM.zip › final_data/all_enthalpy_energies_6_OH.csv]

E_OH_no_water	E_W35_gas	E_W35_solv	E_W35_OH_gas	E_W35_OH_solv
15.195	-126.076	-226.949	-265.797	-393.051
15.249	-119.646	-223.273	-257.681	-381.206
17.762	-111.634	-212.915	-238.213	-363.200
6.719	-67.586	-185.148	-203.666	-347.342
13.268	-101.084	-202.090	-256.435	-378.024
14.025	-122.494	-222.869	-251.660	-377.403
23.508	-133.424	-234.717	-281.943	-402.332
28.855	-146.191	-244.217	-281.225	-394.932
26.689	-113.150	-218.441	-261.310	-381.219
28.235	-94.093	-202.049	-233.934	-362.153
6.080	-105.801	-207.480	-243.453	-368.371
11.319	-80.857	-190.766	-223.471	-353.844
25.891	-107.617	-216.314	-260.264	-385.947
26.355	-109.586	-214.572	-255.028	-378.654
17.506	-131.199	-224.976	-277.689	-389.661
25.932	-122.695	-221.386	-258.421	-375.393
20.924	-109.669	-217.972	-258.876	-385.633
27.602	-117.168	-239.802	-259.999	-400.041
14.228	-141.230	-232.184	-292.157	-399.422
8.624	-105.764	-206.987	-254.495	-376.002
15.231	-105.246	-228.831	-243.813	-382.650
16.883	-128.352	-236.904	-251.409	-385.512
10.513	-97.436	-202.484	-235.311	-366.470
13.190	-143.631	-242.012	-282.269	-400.269
1.770	-147.549	-244.370	-282.104	-402.654
23.198	-132.499	-238.925	-264.530	-389.908
15.713	-91.575	-201.766	-213.266	-347.348
19.009	-136.051	-224.191	-276.846	-390.104
4.348	-131.971	-250.304	-279.358	-416.565
9.152	-124.086	-211.686	-252.571	-365.546
10.753	-131.395	-235.048	-252.391	-385.800
13.865	-134.029	-228.728	-270.637	-392.558
27.316	-123.355	-216.971	-270.174	-385.642
11.145	-100.746	-220.618	-228.798	-372.251
4.351	-143.863	-247.096	-291.475	-412.946
31.014	-117.410	-224.979	-266.262	-393.402
15.426	-143.410	-235.358	-284.605	-397.798
23.966	-117.737	-221.012	-261.337	-380.815
11.964	-151.777	-248.606	-291.337	-403.281
19.586	-116.873	-219.921	-252.328	-375.734
17.769	-101.772	-210.732	-242.330	-367.521
18.251	-118.100	-219.709	-267.923	-383.812
25.286	-92.739	-196.901	-237.558	-364.351
28.463	-102.796	-198.604	-260.826	-370.121
20.967	-95.024	-214.178	-235.254	-372.388
25.905	-98.879	-212.153	-246.387	-381.993
22.136	-115.678	-226.993	-225.817	-356.808
12.257	-111.216	-214.599	-244.825	-367.013
19.878	-116.619	-203.632	-269.205	-374.756
15.163	-126.496	-234.114	-266.627	-398.303
14.051	-84.275	-193.131	-216.455	-353.315
13.992	-121.636	-224.173	-253.669	-377.742
14.071	-121.818	-235.220	-260.165	-396.362
9.566	-131.512	-232.566	-262.327	-386.788
16.118	-95.546	-200.985	-227.203	-355.213
15.908	-138.870	-240.732	-276.469	-399.125
18.856	-115.321	-225.158	-264.028	-393.487
14.330	-108.376	-210.868	-249.629	-369.438
19.582	-104.553	-228.878	-235.852	-377.013
3.995	-121.799	-224.950	-266.633	-391.428
20.017	-99.085	-205.765	-241.575	-368.224
4.860	-117.181	-223.472	-245.241	-380.980
10.626	-151.505	-255.734	-275.645	-406.887
11.194	-112.741	-216.359	-258.310	-382.439
17.305	-113.146	-203.079	-261.133	-374.967
13.800	-156.582	-251.115	-292.734	-409.470
-0.301	-110.213	-216.735	-235.596	-367.883
8.356	-111.294	-210.468	-249.491	-369.262
16.719	-99.202	-200.994	-258.269	-378.284
20.619	-87.809	-206.243	-239.153	-370.501
19.571	-135.185	-225.006	-273.011	-385.026
6.310	-140.534	-240.412	-267.606	-398.302
4.033	-124.099	-222.285	-263.263	-381.784
28.052	-94.023	-202.714	-240.049	-363.057
13.593	-129.470	-236.914	-276.552	-402.827
26.301	-73.860	-196.802	-225.130	-366.617
4.768	-103.610	-209.499	-247.434	-371.414
12.603	-118.569	-228.777	-253.816	-377.123
14.646	-108.645	-208.361	-239.894	-368.336
17.367	-99.549	-215.741	-225.538	-366.709
8.170	-135.584	-234.926	-252.870	-382.505
21.518	-112.970	-219.038	-258.776	-384.571
20.203	-104.795	-207.448	-261.357	-380.405
20.141	-104.607	-221.048	-249.637	-380.421
16.463	-128.916	-224.943	-273.563	-390.875
14.512	-97.496	-196.829	-231.643	-354.361
24.637	-119.902	-227.415	-271.824	-394.052
22.982	-141.775	-237.950	-277.454	-389.168
14.201	-92.439	-199.108	-241.967	-367.434
7.413	-121.046	-209.809	-235.309	-353.170
20.855	-140.977	-238.044	-269.507	-388.475
25.629	-119.575	-220.954	-250.975	-374.836
8.600	-90.036	-204.309	-221.212	-360.472
26.689	-126.559	-238.368	-273.191	-400.664
20.246	-127.539	-235.708	-263.014	-394.179
13.918	-92.635	-197.966	-232.779	-359.163
23.333	-160.912	-257.161	-301.435	-421.305
9.353	-123.701	-211.749	-250.103	-366.373
22.237	-53.774	-181.257	-202.773	-343.452
26.673	-118.360	-230.654	-265.446	-390.563
