# Supplementary material for: The role of charge in microdroplet redox chemistry
Source: Nat Commun. 2024 Apr 30;15:3670. doi: 10.1038/s41467-024-47879-0 (PMC11519639; doi:10.1038/s41467-024-47879-0)
Supplement: Supplementary file 4 — Source Data [file 41467_2024_47879_MOESM4_ESM.zip › final_data/README.txt]

This folder contains all the final data used to generate the plots in this paper.
Here is a brief summary of the data:
all_enthalpy_energies_*.csv contains the energy of the gas phase cluster and continuum solvated cluster of X(H2O)35 where X is
either a hydroxide or hydronium ion. all_enthalpy_energies_pure_water.csv contains the same quantities for pure water clusters.
The ion data files also contain the energy of the central ion in the presence of all embedding charges. These are used to
determine the correction for the fact the environment has a net charge. This is the data required to compute the numbers
in Tables 1 and 2.

vie_energies*.csv contain the electronic structure energies used to compute the vertical ionization energy of hydroxide.
vea_energies*.csv contain the electronic structure energies used to compute the vertical electron affinity of hydronium.
These are the energies required to plot the histograms in Figures 2a and 2b.
vie_shift_data.csv and vea_shift_data.csv contain the data points used in plotting Figure 2c. These numbers are derived
from the histograms in Figures 2a and 2b.

ion_bsse_scan_data.csv contains distances and counter-poise corrected/uncorrected energies to get the approximate BSSE
correction used in this study.
w2_bsse_scan_data.csv is the same as ion_bsse_scan_data.csv except for a water dimer.
