# Supplementary material for: The role of charge in microdroplet redox chemistry
Source: Nat Commun. 2024 Apr 30;15:3670. doi: 10.1038/s41467-024-47879-0 (PMC11519639; doi:10.1038/s41467-024-47879-0)
Supplement: Supplementary file 4 — Source Data [file 41467_2024_47879_MOESM4_ESM.zip › final_data/vea_8_h3o.csv]

E_coulomb	E_cation_gas	E_cation	E_radical_gas	E_radical
64.52407119599458	-2751.4816712070	-2751.1155436857	-2751.5721460028	-2751.2885693455
67.92524361937838	-2751.3805117673	-2751.1603350606	-2751.4977051735	-2751.3631573592
66.05663006441904	-2751.4373521068	-2751.1754964649	-2751.5407711454	-2751.3211501127
54.822049496541815	-2751.3965811006	-2751.0553324067	-2751.5092238330	-2751.2876817705
58.5876738936883	-2751.4475961016	-2750.6124616171	-2751.5502994843	-2750.8203801991
46.57789095912244	-2751.4583752362	-2751.1122876954	-2751.5515342357	-2751.2954690295
46.19961623130156	-2751.4557241012	-2750.5277217990	-2751.5481040607	-2750.8619147251
64.22327314423625	-2751.4579411299	-2751.2786758621	-2751.5489636076	-2751.5063989468
37.04163373019688	-2751.4712011695	-2751.1401789858	-2751.5689592588	-2751.3088516921
64.58103669380924	-2751.4364266122	-2750.5435127351	-2751.5463228981	-2750.7445622816
46.8035524996196	-2751.4261312935	-2751.2392493049	-2751.5226340741	-2751.4069663393
64.95879046801852	-2751.3895744406	-2751.2727891060	-2751.5000630218	-2751.4443126441
47.90109499640188	-2751.3866292206	-2751.1819558650	-2751.4947570548	-2751.4155948406
59.238095420040295	-2751.3823537176	-2751.0453120303	-2751.4743958532	-2751.2140525105
69.07236992058476	-2751.4813131028	-2750.7825540404	-2751.5635171152	-2750.9775351703
54.84559062465774	-2751.4081802005	-2751.1051636476	-2751.5217954212	-2751.3033259073
47.73339300051217	-2751.3961019145	-2751.1323527575	-2751.4995022170	-2751.4852800093
55.752636297008024	-2751.4490258561	-2751.2197823293	-2751.5451440838	-2751.3459467291
64.66298156320647	-2751.4125115504	-2751.1184992798	-2751.5492641534	-2751.3371404599
61.31250251327617	-2751.4334117937	-2751.1524339197	-2751.5519196943	-2751.3407943067
48.61410935145138	-2751.4488815123	-2751.1933398904	-2751.5481682226	-2751.3509469463
81.6842515016914	-2751.3866525839	-2751.1336102217	-2751.4880801468	-2751.3395534708
81.53419383675607	-2751.4223070360	-2751.0630886755	-2751.5405029578	-2751.3478024592
51.68349107589038	-2751.5258297660	-2751.3062999593	-2751.6304172196	-2751.4827239486
79.53641406962232	-2751.4081751192	-2750.4537895707	-2751.5287779693	-2750.6883529789
54.597830243114196	-2751.4113079836	-2751.1818367476	-2751.5100626180	-2751.3594154439
61.25589766484342	-2751.4154297544	-2751.1610914449	-2751.5289685336	-2751.3598253979
43.12808587188998	-2751.4315010072	-2751.2046326789	-2751.5416739531	-2751.4815231617
67.13431985969108	-2751.4811549153	-2751.2641787702	-2751.5799745904	-2751.3794356139
46.27680656116319	-2751.3838268424	-2751.0988185746	-2751.4936325196	-2751.4013070943
76.96206640474382	-2751.4657954833	-2750.5551161985	-2751.5947034953	-2750.7824335722
56.19247864580093	-2751.3694757425	-2751.2042599380	-2751.4738414626	-2751.3783191387
36.14340692813447	-2751.4723380765	-2751.2370296121	-2751.5719995403	-2751.3583430374
75.0765946336463	-2751.4347573519	-2751.2646899978	-2751.5399448728	-2751.4734566560
61.6486086138411	-2751.5023529487	-2751.2041360941	-2751.6114985775	-2751.4023900651
87.35220687422049	-2751.3977722067	-2751.1893085701	-2751.4973602635	-2751.5024151385
74.45532792401868	-2751.3551959812	-2750.5807279274	-2751.4718821380	-2750.7892652129
78.82692563233782	-2751.4100920680	-2750.7354601009	-2751.5033895724	-2750.9296159611
65.08926609824582	-2751.4833305370	-2751.2052052895	-2751.5785463020	-2751.3552554712
57.25492785811798	-2751.4346744076	-2750.7322262202	-2751.5454004859	-2750.9837757792
60.62629086144732	-2751.4483280743	-2751.0972102446	-2751.5538784427	-2751.3118987055
71.29194901338141	-2751.4163381283	-2751.1242034626	-2751.5426686801	-2751.3331664898
62.061298685877354	-2751.4317760534	-2751.1456867494	-2751.5268059195	-2751.3401620066
82.18742483531062	-2751.3749340973	-2750.4022293831	-2751.4922384695	-2750.6300714906
64.07240538700378	-2751.4357386241	-2751.0461913281	-2751.5431557500	-2751.2421340074
52.82641542274923	-2751.4809850326	-2751.1762153846	-2751.5681717297	-2751.3324841297
49.649450311062225	-2751.4851612106	-2751.2719893844	-2751.5773997724	-2751.4546107697
50.773067726023484	-2751.4470429763	-2751.1569589447	-2751.5534496347	-2751.3405144304
44.47630010595705	-2751.4667985007	-2751.2008791793	-2751.5501067225	-2751.3554001211
53.51990114102506	-2751.4341165175	-2751.1716227931	-2751.5309635393	-2751.3418346049
55.450841422759396	-2751.4220234633	-2751.1246622111	-2751.5409591829	-2751.3266784551
59.772636427322475	-2751.4649319669	-2750.6204220138	-2751.5518259617	-2750.7995336762
50.453466890451914	-2751.4121263492	-2751.1095445445	-2751.5019748363	-2751.2691907018
53.831237694447964	-2751.4789429658	-2751.1790132287	-2751.5746103212	-2751.3422317418
44.60883760408939	-2751.3911871055	-2751.1614718238	-2751.4886581871	-2751.4954255084
57.91365974391435	-2751.4341038274	-2750.9607892175	-2751.5328791021	-2751.1411843346
76.90980676666975	-2751.3846393320	-2751.1475484316	-2751.4989396434	-2751.3470504761
38.48752882352945	-2751.4099748764	-2750.7870770622	-2751.5235599694	-2751.0132438119
65.11161710691181	-2751.0179003139	-2749.9350430701	-2751.0531427982	-2750.1615101265
54.538807537967614	-2751.5043417220	-2751.4055708603	-2751.6029338853	-2751.5688638617
60.425689422838026	-2751.4483779392	-2751.2292102220	-2751.5696260940	-2751.4277900721
63.05606276215435	-2751.4873445366	-2751.2078022140	-2751.5962206898	-2751.4140856739
50.222939250320344	-2751.4582498133	-2751.1848406068	-2751.5721999554	-2751.3740272248
47.310261770684235	-2751.4889411707	-2751.2545327015	-2751.6009828718	-2751.4587790341
70.57158140898242	-2751.4210629423	-2751.1727771080	-2751.5116739876	-2751.3684775670
73.15088016648944	-2751.4292706051	-2751.2467798076	-2751.5325471041	-2751.4569209024
55.13676792169893	-2751.3506064964	-2751.0349070475	-2751.4513738435	-2751.2133402949
73.70323027094246	-2751.4071673356	-2750.5796423080	-2751.5130148594	-2750.7631837506
87.44473742466965	-2751.3792635088	-2750.4574537027	-2751.4944905161	-2750.7052465347
69.69078295706197	-2751.4682555739	-2750.6106367106	-2751.5694881325	-2750.8660090260
53.20232255510112	-2751.4846629962	-2751.2520370415	-2751.5828455174	-2751.4232271792
80.24860076024723	-2751.4575863978	-2751.0921327390	-2751.5498752563	-2751.3158914005
55.19952301268489	-2751.4262640682	-2750.6051953667	-2751.5428959258	-2750.8093455162
64.83091218352503	-2751.4454234107	-2751.2257133514	-2751.5409344309	-2751.4017512398
45.091396758539965	-2751.4154503550	-2751.2808891412	-2751.5223398290	-2751.5080279331
48.953924193722976	-2751.4053210772	-2750.4982062691	-2751.4965912566	-2750.6646808274
52.60061473499592	-2751.4313573353	-2751.1773671409	-2751.5302383378	-2751.3502998249
60.548566929649624	-2751.5190108480	-2751.1856890919	-2751.6166360654	-2751.3715717890
62.08799970288441	-2751.4648833295	-2751.2630196095	-2751.5649938586	-2751.4476658807
68.14598676949575	-2751.4333700538	-2750.6069364753	-2751.5242749735	-2750.7998345730
88.01825013252534	-2751.3877563904	-2750.4423142816	-2751.5163665779	-2750.7001414471
47.171542277143345	-2751.4494039356	-2751.1664337750	-2751.5591276770	-2751.5945492042
50.539905068369904	-2751.4890214646	-2751.1598298574	-2751.5834475257	-2751.3340801386
65.15749600376353	-2751.4195430321	-2751.0786994073	-2751.5348361260	-2751.2897543603
70.76183996688364	-2751.4621131424	-2751.2104866367	-2751.5606471666	-2751.4216625025
54.25105532482518	-2751.4260142588	-2751.1645319325	-2751.5320419470	-2751.3583692845
67.05643079604108	-2751.5056737706	-2750.7604760378	-2751.5993895216	-2750.9992683606
73.79143210988885	-2751.4559494756	-2751.2007945464	-2751.5693662472	-2751.4147131068
49.347244712298945	-2751.4914690441	-2751.2110959895	-2751.5735061185	-2751.3622216738
68.202940299901	-2751.4212932105	-2751.1683841703	-2751.5165082575	-2751.3213750064
54.1670147503456	-2751.4884300619	-2751.1737910451	-2751.5840974725	-2751.3433857905
47.56617273773908	-2751.3969834810	-2751.1497174871	-2751.4962386182	-2751.3514898288
82.75554680323785	-2751.4634509713	-2750.6710206123	-2751.5680845891	-2750.8725426552
62.903503171477645	-2751.4035890295	-2751.1389416874	-2751.5215522733	-2751.3458059741
63.12845512869801	-2751.3827356214	-2751.1188990836	-2751.4874772876	-2751.3269554012
