# Supplementary material for: The role of charge in microdroplet redox chemistry
Source: Nat Commun. 2024 Apr 30;15:3670. doi: 10.1038/s41467-024-47879-0 (PMC11519639; doi:10.1038/s41467-024-47879-0)
Supplement: Supplementary file 4 — Source Data [file 41467_2024_47879_MOESM4_ESM.zip › final_data/all_enthalpy_energies_8_H3O.csv]

E_H3O_no_water	E_W35_H3O_gas	E_W35_H3O_solv
66.887	-417.728	-541.391
68.489	-354.184	-491.518
42.109	-389.685	-506.656
84.947	-364.282	-510.093
75.729	-396.316	-523.012
67.493	-402.855	-530.371
97.202	-401.686	-520.549
96.312	-402.746	-523.830
53.917	-411.098	-534.712
77.735	-389.089	-514.459
64.266	-382.950	-501.604
59.477	-360.061	-499.134
73.355	-358.078	-494.326
69.595	-355.496	-484.152
77.144	-417.413	-532.276
70.397	-371.733	-516.555
88.245	-364.010	-489.937
28.221	-397.103	-517.846
91.110	-364.666	-490.776
63.265	-374.197	-516.990
75.043	-387.344	-515.645
45.505	-397.120	-526.370
82.028	-358.093	-500.097
91.302	-380.351	-512.992
79.565	-350.060	-510.923
53.062	-445.111	-568.221
81.771	-371.277	-515.887
64.030	-373.484	-513.509
71.626	-376.043	-502.511
71.061	-386.514	-522.609
30.968	-417.173	-535.212
77.079	-356.278	-508.080
77.617	-407.691	-539.182
51.036	-347.293	-488.381
24.163	-411.791	-539.712
96.413	-388.385	-523.060
70.487	-430.637	-550.928
94.837	-365.136	-500.157
92.359	-338.552	-486.349
78.633	-372.970	-491.858
49.434	-418.645	-538.417
95.805	-388.335	-538.354
72.028	-396.987	-527.804
69.029	-376.613	-517.269
70.527	-386.342	-515.416
78.992	-350.778	-495.598
64.768	-388.693	-514.908
68.999	-417.478	-518.860
65.103	-419.754	-534.580
64.889	-395.905	-522.482
50.838	-408.488	-528.007
57.922	-387.766	-516.936
64.264	-380.354	-522.176
56.385	-406.993	-533.950
54.232	-373.997	-502.521
55.072	-416.060	-555.629
78.770	-360.860	-484.971
65.685	-387.830	-520.417
91.337	-356.929	-483.304
60.689	-372.664	-512.303
52.378	-432.071	-556.822
59.416	-396.758	-529.631
71.841	-421.058	-553.760
71.416	-402.934	-537.537
71.928	-422.454	-544.130
78.627	-378.929	-526.611
72.322	-379.525	-500.396
78.545	-384.739	-522.752
69.374	-335.470	-462.715
66.326	-371.095	-506.003
97.496	-353.370	-507.495
88.277	-409.168	-537.056
65.058	-419.264	-538.431
88.349	-402.578	-522.515
68.694	-382.927	-515.553
64.936	-394.984	-529.824
77.227	-375.979	-512.033
58.796	-370.188	-490.808
61.342	-386.211	-510.850
70.274	-441.148	-556.443
67.645	-407.071	-530.314
72.817	-387.697	-514.586
98.432	-358.680	-515.123
93.132	-390.233	-514.897
84.330	-397.461	-529.771
57.776	-422.326	-540.098
65.315	-378.875	-502.494
79.757	-405.473	-536.727
66.143	-382.983	-512.288
96.393	-432.773	-553.625
77.570	-401.522	-524.782
52.310	-423.763	-536.756
49.738	-379.717	-500.577
52.492	-421.983	-527.928
76.059	-364.496	-484.858
80.189	-406.496	-530.592
67.074	-368.948	-494.516
78.080	-355.437	-491.128
