# Supplementary material for: The role of charge in microdroplet redox chemistry
Source: Nat Commun. 2024 Apr 30;15:3670. doi: 10.1038/s41467-024-47879-0 (PMC11519639; doi:10.1038/s41467-024-47879-0)
Supplement: Supplementary file 4 — Source Data [file 41467_2024_47879_MOESM4_ESM.zip › final_data/vie_8_oh.csv]

E_coulomb	E_anion_gas	E_anion	E_radical_gas	E_radical
77.34971312372372	-2521.2886624792	-99998.0358325164	-2520.9961612019	-99997.7724810476
78.08381869011166	-2368.5308608164	-100333.6000885438	-2368.2483472759	-100333.3317789520
90.45273357885331	-2292.0523799003	-100604.0016916469	-2291.8120507302	-100603.7868054343
64.36525607446279	-2215.6551229541	-100000.1309611863	-2215.3918312256	-99999.8435039795
88.61647677519102	-2368.5081642886	-100556.8890120976	-2368.2380757967	-100556.6480292068
97.44113073620134	-2215.6961587720	-99975.9607299674	-2215.4416464728	-99975.7585402922
74.59753733810453	-2368.4285658190	-100344.5994816829	-2368.1979774970	-100344.4041848772
90.85510348856384	-2215.6719211852	-100319.0731042469	-2215.4055392717	-100318.8504560487
48.344532585567244	-2444.9055126393	-100387.6038910729	-2444.6265834363	-100387.3360202949
79.4339828443792	-2292.0978060942	-100303.8877004040	-2291.8265125252	-100303.6471887407
70.40613684086898	-2368.4833519432	-100502.2734848110	-2368.2330409688	-100502.0530988300
62.21662498237652	-2444.9324359375	-100354.7544398571	-2444.6694395731	-100354.5334496262
90.34991143452308	-2521.3368547180	-100478.9816880545	-2521.0670699442	-100478.7541996528
69.95851003744865	-2444.8846913722	-100226.1478988955	-2444.6242331688	-100225.9138520220
64.25722391510715	-2139.2856517741	-99953.3969403228	-2139.0158917871	-99953.1438207153
66.3901116829886	-2444.8709767497	-100231.5556930264	-2444.6387257308	-100231.3516506959
77.9997001733217	-2674.0882217304	-100641.4997070708	-2673.8399555298	-100641.2667609487
72.62294542901174	-2292.0783864627	-100399.6903551809	-2291.8141612903	-100399.4434119780
96.14026256210299	-2444.8706007034	-100702.0379723983	-2444.6290733954	-100701.8533518124
59.94518672144509	-2139.1969322287	-100318.0421750462	-2138.9591281421	-100317.7955986686
78.95950415623143	-2292.0297617447	-100261.6341562034	-2291.7609014350	-100261.3831341029
82.0785892502073	-2444.9893268095	-100392.7349609039	-2444.7130753365	-100392.5085242355
60.443754402737255	-2368.4395339251	-100307.4173046716	-2368.1661879815	-100307.1839195352
94.08893230153157	-2597.7820705542	-100736.3859565802	-2597.5233057389	-100736.1659748398
71.35295533909029	-1986.4068879148	-99931.5054611672	-1986.1706472818	-99931.2717601019
98.9870114653862	-2444.9635209116	-100325.1958315828	-2444.7101267527	-100324.9976287077
86.3353760108965	-2139.2108246543	-100229.2678426251	-2138.9434829300	-100229.0346097084
74.08183000409616	-2444.8857038683	-100618.5377492501	-2444.6276094521	-100618.3208133827
71.97922587997094	-2139.2215334773	-100077.3476606471	-2138.9771799928	-100077.1012526064
60.056545557945434	-2444.9599220110	-100352.1798974847	-2444.6948852917	-100351.9561108137
73.66518907666031	-2292.0178347372	-100056.5243859988	-2291.7586260918	-100056.2994592321
94.53796285237779	-2597.7378764163	-100618.8493325978	-2597.4786906415	-100618.6448978277
81.10601895220407	-2444.9263099100	-100074.0489581462	-2444.6432771041	-100073.8029050763
59.797197012868466	-2368.4785524755	-100631.6798133503	-2368.2258456145	-100631.4454134855
50.63751165396715	-2368.4703134152	-100588.4464675226	-2368.2040389337	-100588.1869780302
90.65376195840577	-2444.8741006357	-100366.4122353795	-2444.6187491743	-100366.1953768401
94.8437047906402	-2215.6359117488	-100202.8570692528	-2215.3538419338	-100202.6211401158
56.06411908014844	-2368.4991412458	-100485.3380431928	-2368.2342257544	-100485.0943620497
71.36861906189462	-2215.6974722852	-100680.9091338387	-2215.4370697390	-100680.6626666860
104.60296307501818	-2597.6841100355	-101032.3931316017	-2597.4480691360	-101032.2016907584
89.66495447710297	-2444.8799465378	-100538.0171147603	-2444.6044892215	-100537.7910223809
71.2510797629856	-2444.8752510575	-100426.7436717910	-2444.6008552192	-100426.4923021529
56.69919936628555	-2292.0506762569	-100338.8418190365	-2291.7801176087	-100338.6029116423
97.20458238453321	-2368.5068805842	-100370.3022243080	-2368.2556443695	-100370.0958783070
86.71478037537202	-2368.5044213748	-100394.7990986262	-2368.2507028636	-100394.5670636172
94.395194234472	-2368.4934024579	-100128.0097741600	-2368.2274867915	-100127.7762729297
92.49380101361203	-2062.7834571448	-99950.2505037445	-2062.5155626537	-99950.0177064198
99.16417619522568	-2368.4460162082	-100229.4739235752	-2368.1892425559	-100229.2775945191
70.95509717880235	-2521.3353228762	-100333.9016914163	-2521.0601195365	-100333.6567702646
80.72984396153605	-2444.9030931550	-100792.2261726805	-2444.6318529384	-100791.9850495694
84.05984253739179	-2521.3722272553	-100415.0161879609	-2521.1024793661	-100414.7918278423
100.41253712583054	-2444.9135620176	-100374.4530357964	-2444.6338168731	-100374.2415608967
58.579603399233214	-2444.9012561174	-100592.4969395198	-2444.6337635305	-100592.2597858383
73.66109216706535	-2062.8160193935	-100287.3187121113	-2062.5576132084	-100287.0977519343
86.34436195678764	-2292.0556332086	-100556.7015508579	-2291.8052882377	-100556.5003441730
91.82773876733243	-2139.1875821734	-100306.0349709274	-2138.9488884052	-100305.8242608311
58.32388526928727	-2368.4974955303	-100538.6214566080	-2368.2250288702	-100538.3946618490
98.94468752998613	-2062.7418363947	-99811.2922618763	-2062.5180474202	-99811.1008703095
76.95017276839225	-2521.2823528069	-100418.5972400643	-2521.0344706690	-100418.3886899853
56.308944936086604	-2444.9696991740	-100216.8255951100	-2444.7138684492	-100216.6137960195
71.69299390984806	-2292.0524950574	-100400.8949167360	-2291.7800885289	-100400.6613543846
76.00950016792575	-2444.9143071464	-100526.8772043642	-2444.6432202542	-100526.6432777725
62.129576342077335	-2139.1963228118	-99979.3523303902	-2138.9562186270	-99979.1291354183
71.53119759168433	-2444.9294979429	-100221.4610959840	-2444.6668785570	-100221.2346602835
99.08467760221744	-2368.5020210573	-100181.4251782825	-2368.2128851358	-100181.1903714197
85.10073462155653	-2215.6694551881	-100128.8544823278	-2215.4177575107	-100128.6250507656
78.9549171234753	-2674.1702473152	-100670.3089739954	-2673.9083474816	-100670.0639362293
93.485896406313	-2444.8635097387	-100322.0227888303	-2444.6318839658	-100321.8086934894
75.46798281950176	-2292.0461383805	-100414.2107291533	-2291.8031107271	-100413.9276132761
57.83450788459683	-2215.6816817915	-100068.8710912232	-2215.3921576304	-100068.6275083396
87.0210699507686	-2368.4795855055	-100546.7891719305	-2368.2509572682	-100546.5778420461
70.53255157088752	-2444.9059580213	-100326.5197941613	-2444.6203929247	-100326.2785090760
65.68428026061919	-2444.8806863684	-100567.0278546874	-2444.6311534616	-100566.8089402276
86.57125398546228	-2292.0548802127	-100386.3599223094	-2291.7803187696	-100386.1407320548
71.36715005420947	-2292.0633981885	-100603.8840825061	-2291.7969105055	-100603.6505119505
69.31759363791141	-2292.0778079139	-100095.4187268871	-2291.8025364407	-100095.1649404310
71.31656712681334	-2750.5901553598	-101079.9926840136	-2750.3037190192	-101079.7577882414
99.62497116472817	-2597.7043332603	-100565.2682360458	-2597.4211089053	-100565.0360044823
68.29384173961778	-2368.4817940695	-100333.2742768556	-2368.2304822932	-100333.0310378250
55.52927069626498	-2750.5780165462	-100653.1587814012	-2750.3303648618	-100652.9204592740
71.43819503194055	-2062.8293171650	-99983.6865480348	-2062.5510243902	-99983.4379666891
66.39126317173819	-2139.2012179407	-100064.2182914624	-2138.9411347686	-100063.9833939592
99.34241938262468	-2215.6400382176	-100071.0332992008	-2215.3642573970	-100070.8192838178
78.25236581426007	-2368.5136413825	-100624.8791722550	-2368.2467073537	-100624.6408601312
92.10947681655172	-2368.4729395013	-100270.3753759708	-2368.2390134643	-100270.1861493761
