# Supplementary material for: The role of charge in microdroplet redox chemistry
Source: Nat Commun. 2024 Apr 30;15:3670. doi: 10.1038/s41467-024-47879-0 (PMC11519639; doi:10.1038/s41467-024-47879-0)
Supplement: Supplementary file 4 — Source Data [file 41467_2024_47879_MOESM4_ESM.zip › final_data/vea_1_h3o.csv]

E_cation_gas	E_cation	E_radical_gas	E_radical
-2751.4350898982	-2751.4350910056	-2751.5374018399	-2751.5374397205
-2751.4117832432	-2751.4117844390	-2751.5272789494	-2751.5272908868
-2751.4501923037	-2751.4501936010	-2751.5651478096	-2751.5651711272
-2751.4563915735	-2751.4563927943	-2751.5530060784	-2751.5530194628
-2751.4393705485	-2751.4393716888	-2751.5480118412	-2751.5480208322
-2751.4756944585	-2751.4756956451	-2751.5796057446	-2751.5796324185
-2751.4732770358	-2751.4732782480	-2751.5820248750	-2751.5820482822
-2751.4407610764	-2751.4407624028	-2751.5467973930	-2751.5468135390
-2751.4492954005	-2751.4492964303	-2751.5443118929	-2751.5443303104
-2751.4406669753	-2751.4406682805	-2751.5372667705	-2751.5372763958
-2751.4578978522	-2751.4578992044	-2751.5553315635	-2751.5553607781
-2751.4263739657	-2751.4263750773	-2751.5511841627	-2751.5512036957
-2751.4249776378	-2751.4249788413	-2751.5117405420	-2751.5117582951
-2751.4539571293	-2751.4539582812	-2751.5628676272	-2751.5628738349
-2751.4188924212	-2751.4188936942	-2751.5231687931	-2751.5231912929
-2751.4085887907	-2751.4085900207	-2751.5207660299	-2751.5207783953
-2751.3987597399	-2751.3987610744	-2751.5130728856	-2751.5130781160
-2751.4052125828	-2751.4052139063	-2751.5125090126	-2751.5125456120
-2751.4112983673	-2751.4112997265	-2751.5170337426	-2751.5170551501
-2751.4221753113	-2751.4221765383	-2751.5310727900	-2751.5310910135
-2751.3868904438	-2751.3868918161	-2751.4861812342	-2751.4862232001
-2751.4402507201	-2751.4402520663	-2751.5393269147	-2751.5393406257
-2751.4174848168	-2751.4174861528	-2751.5240500771	-2751.5240620190
-2751.4520421766	-2751.4520433204	-2751.5471446341	-2751.5471634955
-2751.4687256416	-2751.4687268631	-2751.5628106785	-2751.5628386144
-2751.4553207766	-2751.4553220456	-2751.5502714831	-2751.5502857885
-2751.3423287800	-2751.3423301338	-2751.4506310737	-2751.4506448900
-2751.5031045606	-2751.5031057133	-2751.5937220879	-2751.5937803663
-2751.4792806958	-2751.4792819144	-2751.5728035242	-2751.5728154802
-2751.4190487037	-2751.4190499266	-2751.5279240598	-2751.5279339700
-2751.4580939249	-2751.4580950779	-2751.5575297602	-2751.5575380491
-2751.5186350914	-2751.5186361879	-2751.6045931575	-2751.6046308489
-2751.4403814194	-2751.4403826957	-2751.5441423684	-2751.5441541981
-2751.4242814548	-2751.4242828085	-2751.5345868710	-2751.5346005775
-2751.4144967745	-2751.4144979163	-2751.5167732565	-2751.5167911866
-2751.4608438346	-2751.4608451018	-2751.5701313648	-2751.5701431887
-2751.4346905532	-2751.4346916803	-2751.5545908337	-2751.5545960167
-2751.4140460770	-2751.4140473522	-2751.5254233937	-2751.5254323076
-2751.5164191790	-2751.5164202864	-2751.5993606636	-2751.5993820603
-2751.4330345131	-2751.4330357607	-2751.5314965920	-2751.5315181945
-2751.4727742794	-2751.4727754822	-2751.5663620698	-2751.5663892853
-2751.3997432625	-2751.3997443487	-2751.5032360753	-2751.5032483781
-2751.3542111513	-2751.3542124029	-2751.4702330530	-2751.4702598105
-2751.4451414529	-2751.4451425616	-2751.5411074263	-2751.5411297286
-2751.3840903288	-2751.3840916514	-2751.4903714181	-2751.4903840708
-2751.4687256416	-2751.4687268631	-2751.5628106785	-2751.5628386144
-2751.4222999857	-2751.4223011146	-2751.5468394557	-2751.5468533227
-2751.4724701811	-2751.4724714305	-2751.5607405880	-2751.5607522418
-2751.5064727469	-2751.5064739420	-2751.6025459633	-2751.6025568723
-2751.3825323932	-2751.3825336562	-2751.5027236212	-2751.5027261787
-2751.4443394029	-2751.4443406056	-2751.5324272307	-2751.5324537893
-2751.4659623832	-2751.4659637063	-2751.5638603228	-2751.5638773144
-2751.4831751123	-2751.4831763245	-2751.5990124557	-2751.5990329573
-2751.4451700002	-2751.4451711656	-2751.5568750503	-2751.5568799676
-2751.4050414704	-2751.4050426787	-2751.5117517136	-2751.5117823160
-2751.4346905532	-2751.4346916803	-2751.5545908337	-2751.5545960167
-2751.3989268737	-2751.3989281285	-2751.4979886345	-2751.4980142179
-2751.4296598935	-2751.4296610529	-2751.5345546445	-2751.5345716276
-2751.4480314933	-2751.4480327559	-2751.5737331942	-2751.5737423361
-2751.4262377409	-2751.4262390284	-2751.5296403082	-2751.5296584184
-2751.5384248160	-2751.5384259785	-2751.6288792818	-2751.6289081514
-2751.3999340729	-2751.3999353190	-2751.5240828893	-2751.5240990538
-2751.3917519599	-2751.3917532075	-2751.5011182137	-2751.5011224504
-2751.3575617745	-2751.3575631344	-2751.4775674720	-2751.4775853427
-2751.4553832937	-2751.4553845424	-2751.5526229417	-2751.5526423709
-2751.4921064131	-2751.4921075320	-2751.5903928373	-2751.5904027323
-2751.4422541436	-2751.4422554234	-2751.5385128541	-2751.5385292182
-2751.4379613483	-2751.4379625566	-2751.5228557765	-2751.5228717392
-2751.4298533297	-2751.4298545774	-2751.5540881827	-2751.5541013692
-2751.4310227692	-2751.4310239753	-2751.5309582218	-2751.5309952420
-2751.4335503932	-2751.4335516739	-2751.5372450646	-2751.5372852434
-2751.4261061171	-2751.4261072919	-2751.5315886010	-2751.5316210392
-2751.4252980900	-2751.4252992456	-2751.5297165147	-2751.5297352839
-2751.4037005301	-2751.4037019714	-2751.5285708558	-2751.5285860695
-2751.4649071807	-2751.4649083217	-2751.5838502839	-2751.5838620464
-2751.4493175454	-2751.4493188454	-2751.5545780393	-2751.5546116173
-2751.3727843254	-2751.3727856960	-2751.4762945360	-2751.4763327114
-2751.4395858993	-2751.4395870826	-2751.5466351769	-2751.5466751581
-2751.4243083536	-2751.4243097713	-2751.5305552087	-2751.5305611136
-2751.3755881856	-2751.3755894075	-2751.4887550444	-2751.4887904556
-2751.4339892744	-2751.4339905122	-2751.5223892441	-2751.5224062870
-2751.4729469979	-2751.4729481781	-2751.5761959310	-2751.5762071280
-2751.4309005849	-2751.4309017566	-2751.5254871327	-2751.5255096485
-2751.3170060935	-2751.3170075190	-2751.4189039123	-2751.4189138595
-2751.4546012498	-2751.4546024347	-2751.5540492315	-2751.5540733119
-2751.4621823475	-2751.4621835002	-2751.5691125796	-2751.5691199097
-2751.3967102264	-2751.3967116263	-2751.5086320740	-2751.5086394372
-2751.4886134513	-2751.4886147807	-2751.5889858925	-2751.5890026834
-2751.4745738298	-2751.4745750005	-2751.5609760762	-2751.5610055369
-2751.4417086241	-2751.4417096541	-2751.5434281123	-2751.5434431818
-2751.4636328588	-2751.4636340252	-2751.5665982996	-2751.5666161921
-2751.4821211405	-2751.4821222432	-2751.5816734344	-2751.5816978605
-2751.4255181987	-2751.4255193239	-2751.5409955831	-2751.5410178363
-2751.4519167446	-2751.4519178984	-2751.5552961397	-2751.5553227609
-2751.4676540012	-2751.4676552791	-2751.5600252596	-2751.5600504251
-2751.4596376555	-2751.4596386800	-2751.5583498384	-2751.5583677342
-2751.4495850587	-2751.4495862483	-2751.5491707642	-2751.5491861531
-2751.4706509025	-2751.4706520301	-2751.5625172400	-2751.5625342336
-2751.4554952621	-2751.4554965351	-2751.5564981430	-2751.5565283220
