# Supplementary material for: The role of charge in microdroplet redox chemistry
Source: Nat Commun. 2024 Apr 30;15:3670. doi: 10.1038/s41467-024-47879-0 (PMC11519639; doi:10.1038/s41467-024-47879-0)
Supplement: Supplementary file 4 — Source Data [file 41467_2024_47879_MOESM4_ESM.zip › final_data/vie_2_oh.csv]

E_coulomb	E_anion_gas	E_anion	E_radical_gas	E_radical
16.3851348395908	-2750.5735384656	-100010.8218333710	-2750.3069271255	-100010.4778395060
25.22112590504282	-2750.5582550846	-100034.0348672441	-2750.3021289036	-100033.7383474322
19.05243411180929	-2750.6574410983	-99941.1687277000	-2750.3758466933	-99940.8518814512
29.150285340680398	-2750.6118120308	-99865.5730310112	-2750.3329900396	-99865.2440027790
17.832254004746073	-2750.5541319055	-100104.8975688264	-2750.2978356373	-100104.5644346443
19.681707225064187	-2750.6442589589	-100091.4369899300	-2750.3570932293	-100091.1125951958
21.490050237715913	-2750.5896935523	-100182.6867618175	-2750.2949806507	-100182.3384487833
17.032699815934055	-2750.6023862200	-99896.6565557479	-2750.3449243414	-99896.3128737381
19.317601554653976	-2750.6169458471	-99560.3316171310	-2750.3718543095	-99560.0022685492
21.91603852257378	-2750.5496255196	-100159.6404467177	-2750.2500303121	-100159.2993668686
14.88110182913521	-2750.5585598676	-100055.4019270277	-2750.2801509503	-100055.0922065411
20.497578459926004	-2750.5768165229	-99997.1889071375	-2750.3344656052	-99996.8494466690
26.446877704243665	-2750.6232902126	-99828.8515380062	-2750.3577811373	-99828.5061915527
19.804844710549666	-2750.5960254656	-100128.2050544695	-2750.3342512619	-100127.8700232989
28.025221488870717	-2750.5927651799	-99940.6921292329	-2750.3349888736	-99940.3540366953
17.508706498544445	-2750.6328512374	-100234.5660357458	-2750.3577239987	-100234.2398125534
18.58222032771915	-2750.6098370089	-99878.7768638332	-2750.3284086409	-99878.4522553310
17.80313619600518	-2750.5922655800	-100123.9903105666	-2750.3113752813	-100123.6847283616
16.896105773581404	-2750.5776767122	-99998.9368074146	-2750.3064797491	-99998.6340134251
20.836265769307605	-2750.6384937936	-99879.9506817113	-2750.3542607892	-99879.6426097901
14.409585961470714	-2750.6092803124	-100002.3967996665	-2750.3450433212	-100002.0963383670
19.33245814896891	-2750.6068678607	-100036.7180682114	-2750.3510746636	-100036.3922509638
19.480905636410473	-2750.6185698003	-100293.6521964939	-2750.3486990373	-100293.3509613857
19.78591907143374	-2750.5925823687	-100086.1528946033	-2750.3229686604	-100085.8498140059
27.923196616036282	-2750.6488783496	-100251.9226220985	-2750.3798252041	-100251.6150385323
30.14990880354442	-2750.6161020501	-99823.0669171964	-2750.3575502724	-99822.7748700568
23.105411813127173	-2750.5318366956	-100036.1801710102	-2750.2817724392	-100035.8469642310
17.21512948851536	-2750.6021634804	-100238.4342506644	-2750.3360591769	-100238.0998051660
20.234612550994374	-2750.5672797187	-99902.1816470797	-2750.3057246505	-99901.8641501764
19.921807543963922	-2750.5893802626	-100161.4425387330	-2750.3106587714	-100161.1331116810
20.468604782079616	-2750.5622683156	-99875.8485499332	-2750.3035625366	-99875.5326806430
21.71887158806172	-2750.6204336840	-99939.4048505749	-2750.3395524669	-99939.0791468189
20.88445977096909	-2750.6150104942	-100193.9423750107	-2750.3381407663	-100193.6341157655
30.564246776804396	-2750.5713173178	-99928.1426184276	-2750.3078451578	-99927.8091054284
26.647362374201723	-2750.6639237911	-100348.5712035775	-2750.3891014051	-100348.2263390603
21.303628926627326	-2750.5808654811	-100001.8717146077	-2750.3567351934	-100001.5674417882
14.88110182913521	-2750.5315355758	-100011.7696224465	-2750.2755380239	-100011.4558719240
27.313219530200847	-2750.6346364119	-100100.1096942771	-2750.3551752501	-100099.7843722148
26.989362953802768	-2750.5813899661	-100107.3858948521	-2750.3091260932	-100107.0642073679
15.992986986751069	-2750.6213848997	-100099.9743108438	-2750.3429675722	-100099.6498727672
28.853968378272498	-2750.5942470523	-99884.1802143950	-2750.3263677273	-99883.8689557554
16.004935319833592	-2750.6558968237	-99748.6792941081	-2750.3901225938	-99748.3635204597
14.409585961470714	-2750.6264698297	-100044.9953847524	-2750.3493008052	-100044.6672084000
15.978942227515827	-2750.6009012270	-99918.8815405344	-2750.3446302433	-99918.5663681132
15.978942227515827	-2750.6009012269	-99913.1798499174	-2750.3446302433	-99912.8649655126
14.624009789564834	-2750.6201805033	-100347.6399605346	-2750.3507191170	-100347.3480080299
18.46751881594029	-2750.6077044841	-100041.4903098971	-2750.3354775762	-100041.1387606608
19.438812412452208	-2750.6212105696	-100084.4117105102	-2750.3341341380	-100084.0900340361
16.469751273501203	-2750.5705806068	-100145.2646161057	-2750.3001997664	-100144.9654065326
14.435348462136584	-2750.5989066515	-100187.6072689489	-2750.3194596316	-100187.2819883898
18.914966466714688	-2750.5813173522	-100248.0716130119	-2750.3058295597	-100247.7383310153
19.010016833250404	-2750.5753953200	-100268.7317719743	-2750.3335225952	-100268.4303366798
27.58318854434311	-2750.5968772982	-99981.0379340508	-2750.3386415217	-99980.7371754806
22.54961360563976	-2750.5926757122	-100093.5853493787	-2750.3273375978	-100093.2593176768
18.710307909775505	-2750.6334526539	-99914.6933258205	-2750.3619989626	-99914.3837673266
26.870408798639325	-2750.5300884560	-99852.9183996324	-2750.3125932027	-99852.6086058551
16.586890568504533	-2750.6109496294	-100194.2092620301	-2750.3375344208	-100193.8853469853
19.146448186421594	-2750.5952451243	-99670.7460323902	-2750.3153421359	-99670.4262803357
18.985993727071087	-2750.5841238903	-99802.8572359066	-2750.3007552568	-99802.4999867182
19.558467110069486	-2750.5681711723	-99974.2820756247	-2750.3007675961	-99973.9735798445
15.290452632545989	-2750.6423308802	-99758.5005735910	-2750.3572356484	-99758.1942180801
21.96308098941751	-2750.5778203763	-100149.1768454716	-2750.3032858416	-100148.8337143919
21.290457242387397	-2750.5795462863	-100026.5815726971	-2750.3100295086	-100026.2348184377
17.832254004746073	-2750.6076579076	-100091.0924120001	-2750.3331655450	-100090.7714271313
18.39396723226505	-2750.5895354506	-99879.1683590779	-2750.3232779540	-99878.8514073177
24.188539399914788	-2750.5744483115	-99840.6218728210	-2750.3245337394	-99840.3293709539
15.042753802371957	-2750.5628597592	-100419.0230275846	-2750.3130731982	-100418.6669862212
15.912500787715718	-2750.6250851208	-100278.6128889767	-2750.3405536862	-100278.2778729120
15.436493861394021	-2750.5698219257	-100208.0487410716	-2750.2859291970	-100207.6985593083
17.95886985162816	-2750.6050014317	-100238.4267524216	-2750.3501237377	-100238.0739349744
16.53343997822364	-2750.5529981293	-100157.7487998075	-2750.3046259683	-100157.4706452940
19.407680136755456	-2750.5973090702	-100143.3346649639	-2750.3337344651	-100143.0177630583
26.55592953582619	-2750.5869507955	-99707.0149739663	-2750.3144694315	-99706.6842828714
27.40835175333703	-2750.5854854944	-99988.0465571358	-2750.2992751349	-99987.7166085200
17.143230922723326	-2750.6497607979	-100051.8777271999	-2750.3733623262	-100051.5326725984
22.08999412284375	-2750.6183555905	-99538.9585746426	-2750.3379279553	-99538.6170430647
19.67035545246618	-2750.6148659215	-99729.9005348807	-2750.3575574073	-99729.5937238327
15.040867188913447	-2750.6142518610	-100219.6256154939	-2750.3429175215	-100219.3290568291
25.166307827753613	-2750.5671581351	-99837.0125817109	-2750.2848381809	-99836.6972404397
27.923196616036282	-2750.6488783496	-100245.9214689773	-2750.3798252041	-100245.6143494280
14.409585961470714	-2750.6264698297	-100089.1464161415	-2750.3493008052	-100088.8172854593
