# Supplementary material for: The role of charge in microdroplet redox chemistry
Source: Nat Commun. 2024 Apr 30;15:3670. doi: 10.1038/s41467-024-47879-0 (PMC11519639; doi:10.1038/s41467-024-47879-0)
Supplement: Supplementary file 4 — Source Data [file 41467_2024_47879_MOESM4_ESM.zip › final_data/w2_bsse_scan_data.csv]

w2_distances	w2_uncorrected	w2_cp_corrected
2.5000	-9.3616875449	-7.4215966100
2.6000	-15.1891344159	-13.5527691869
2.7000	-19.1975456896	-18.0157343668
2.8000	-21.3601269836	-20.3562987955
2.9000	-21.9846842475	-21.1226095083
3.0000	-21.5756581702	-20.8382043196
3.1000	-20.5572212326	-19.9208399180
3.2000	-19.2075183674	-18.6459936470
3.3000	-17.7030009289	-17.1965938628
3.4000	-16.1602175617	-15.7002892847
3.5000	-14.6547660731	-14.2407805688
3.6000	-13.2357551768	-12.8678213649
3.7000	-11.9395307502	-11.6142185974
3.8000	-10.7711932643	-10.4827139202
3.9000	-9.7386508304	-9.4808899569
4.0000	-8.8200767889	-8.5872793322
4.1000	-8.0172426689	-7.8042925364
4.2000	-7.3022423229	-7.1053880755
4.3000	-6.6737054758	-6.4912017426
4.4000	-6.1101716171	-5.9418383178
4.5000	-5.6063225760	-5.4521061552
4.6000	-5.1559407626	-5.0150544452
4.7000	-4.7498229434	-4.6208258940
4.8000	-4.3871808546	-4.2684497886
4.9000	-4.0601596486	-3.9501761933
5.0000	-3.7646907510	-3.6623107467
5.1000	-3.4987854499	-3.4031808694
5.2000	-3.2567580480	-3.1674085092
5.3000	-3.0366825815	-2.9533198989
5.4000	-2.8365285298	-2.7591170329
5.5000	-2.6545617934	-2.5831000051
5.6000	-2.4859945866	-2.4204881946
5.7000	-2.3310985632	-2.2714438201
5.8000	-2.1896333933	-2.1356154181
5.9000	-2.0514862930	-2.0030770719
6.0000	-1.9253190458	-1.8819446499
