# Supplementary material for: The role of charge in microdroplet redox chemistry
Source: Nat Commun. 2024 Apr 30;15:3670. doi: 10.1038/s41467-024-47879-0 (PMC11519639; doi:10.1038/s41467-024-47879-0)
Supplement: Supplementary file 4 — Source Data [file 41467_2024_47879_MOESM4_ESM.zip › final_data/all_enthalpy_energies_8_OH.csv]

E_OH_no_water	E_W35_gas	E_W35_solv	E_W35_OH_gas	E_W35_OH_solv
47.392	-116.911	-218.395	-255.439	-379.229
13.610	-94.747	-192.783	-232.112	-357.701
23.049	-133.264	-227.027	-283.560	-396.475
49.435	-121.026	-221.763	-264.082	-379.635
27.577	-137.721	-226.946	-280.579	-392.787
22.392	-134.647	-233.595	-271.496	-390.637
41.707	-132.689	-242.084	-274.398	-400.186
37.024	-95.079	-200.161	-248.791	-368.016
21.911	-143.853	-232.626	-276.351	-389.018
33.981	-114.983	-218.815	-270.667	-395.920
23.107	-155.558	-248.758	-283.276	-398.132
35.631	-114.038	-216.682	-250.348	-377.692
39.026	-132.198	-230.601	-285.301	-398.052
32.699	-151.213	-245.056	-287.453	-402.954
13.911	-94.356	-199.057	-235.348	-365.108
31.513	-120.496	-218.831	-262.832	-381.112
34.277	-128.744	-236.291	-260.399	-383.886
23.799	-129.316	-231.015	-248.057	-380.390
34.588	-63.959	-184.144	-202.318	-338.543
21.233	-144.852	-242.522	-268.922	-389.647
22.604	-98.493	-205.740	-249.424	-376.634
21.173	-152.533	-245.437	-281.504	-400.210
17.824	-103.483	-206.914	-214.134	-339.266
30.021	-106.687	-198.187	-261.330	-372.520
32.879	-122.781	-227.728	-256.822	-378.871
35.581	-121.563	-218.329	-274.171	-386.104
21.863	-112.669	-227.003	-260.533	-388.758
36.932	-133.823	-244.483	-270.048	-400.297
24.217	-154.239	-240.446	-290.978	-402.037
32.414	-121.472	-219.092	-245.204	-365.287
31.906	-142.012	-245.737	-268.382	-396.065
24.683	-104.346	-210.045	-234.897	-363.502
20.079	-114.600	-216.641	-242.399	-375.759
29.442	-114.228	-225.358	-256.772	-391.009
24.399	-99.620	-194.313	-236.872	-355.414
28.174	-135.058	-235.988	-280.343	-405.527
23.359	-147.916	-249.398	-273.697	-397.549
25.395	-171.248	-266.127	-310.556	-424.621
18.111	-134.568	-245.494	-260.567	-397.367
24.697	-139.394	-248.092	-264.378	-393.280
42.099	-122.155	-229.356	-271.543	-391.002
22.958	-133.264	-227.027	-283.560	-396.475
12.473	-107.582	-230.716	-247.866	-392.063
26.633	-111.903	-215.268	-249.812	-375.439
30.167	-167.878	-249.786	-301.973	-409.040
24.208	-122.552	-235.801	-254.906	-391.672
36.927	-127.860	-229.141	-257.970	-378.142
24.728	-144.848	-245.063	-268.412	-395.235
28.261	-139.170	-234.800	-258.328	-373.344
27.258	-75.150	-194.965	-196.076	-331.958
23.496	-112.897	-214.453	-245.121	-366.723
23.778	-100.268	-209.659	-238.927	-375.203
38.781	-99.389	-198.283	-252.351	-361.778
12.390	-100.902	-196.128	-226.071	-347.379
51.237	-110.251	-224.197	-252.513	-380.843
17.847	-136.008	-229.652	-269.136	-385.781
23.501	-97.146	-214.744	-235.042	-375.336
27.260	-111.447	-221.270	-262.076	-386.844
22.498	-137.823	-243.950	-259.838	-389.616
32.451	-111.505	-228.642	-244.034	-385.642
32.075	-91.182	-214.610	-232.953	-368.733
26.209	-152.618	-239.340	-289.322	-403.772
36.747	-124.777	-226.457	-257.362	-383.420
28.390	-84.714	-193.694	-244.171	-368.838
31.202	-98.714	-198.687	-238.174	-360.037
34.705	-128.497	-226.767	-264.714	-389.253
28.132	-135.190	-219.948	-263.290	-372.591
21.452	-106.976	-211.090	-261.150	-376.699
26.182	-115.503	-211.108	-227.786	-353.206
46.619	-128.006	-226.794	-272.435	-390.041
29.400	-105.004	-206.874	-245.571	-370.139
20.998	-125.405	-234.849	-258.941	-395.030
43.371	-100.762	-219.027	-227.450	-372.646
22.277	-146.438	-249.993	-274.076	-396.922
33.581	-66.712	-191.590	-192.960	-339.954
25.960	-127.800	-237.501	-264.450	-393.835
30.709	-77.472	-180.336	-222.267	-343.534
16.379	-106.693	-209.699	-225.970	-355.166
28.149	-107.386	-232.622	-253.455	-392.310
23.272	-120.502	-223.879	-252.248	-382.776
36.354	-135.360	-223.296	-280.448	-385.898
53.407	-89.215	-203.247	-241.504	-369.157
27.590	-99.364	-200.414	-246.863	-374.181
28.649	-111.705	-229.506	-243.608	-370.508
30.093	-88.508	-205.432	-208.914	-349.202
28.279	-118.129	-223.372	-254.589	-382.960
28.461	-151.468	-245.020	-276.768	-392.628
40.300	-142.544	-228.341	-285.758	-393.373
23.611	-115.734	-217.474	-257.438	-377.763
30.657	-123.170	-215.949	-267.526	-379.579
19.203	-128.054	-229.567	-264.705	-385.469
20.100	-98.214	-222.664	-224.439	-373.343
36.955	-91.599	-202.694	-228.214	-359.441
20.484	-144.042	-237.612	-280.342	-398.798
20.717	-119.547	-224.557	-242.818	-375.399
36.115	-149.493	-249.908	-275.840	-407.395
24.741	-139.242	-234.277	-278.523	-396.387
35.933	-95.427	-204.841	-245.710	-367.153
31.116	-137.359	-230.023	-274.320	-386.373
41.225	-117.243	-217.046	-251.580	-375.255
